# Supplementary material for: Nutritional Component Analyses in Different Varieties of Actinidia eriantha Kiwifruit by Transcriptomic and Metabolomic Approaches
Source: Int J Mol Sci. 2022 Sep 6;23(18):10217. doi: 10.3390/ijms231810217 (PMC9499367; doi:10.3390/ijms231810217)
Supplement: Supplementary file 1 [file ijms-23-10217-s001.zip]

Archive with 2 entries (2 files):
- All Figrue S..pdf
- Table-supplementary.xlsx
