# Supplementary material for: Nutritional Component Analyses in Different Varieties of Actinidia eriantha Kiwifruit by Transcriptomic and Metabolomic Approaches
Source: Int J Mol Sci. 2022 Sep 6;23(18):10217. doi: 10.3390/ijms231810217 (PMC9499367; doi:10.3390/ijms231810217)
Supplement: Supplementary file 1 [file ijms-23-10217-s001.zip › Table-supplementary.xlsx]

## Sheet: Table S1
Table S1. All accumulated metabolites in MM-11, MM-13 and MM-16.
Index	Formula	Compounds.x	Class	MM-13-1	MM-13-2	MM-13-3	MM-11-1	MM-11-2	MM-11-3	MM-16-1	MM-16-2	MM-16-3
mws0001	C4H8N2O3	L-Asparagine	Amino acids and derivatives	1380000	2600000	1390000	171000	157000	111000	494000	214000	335000
mws0193	C7H15N3O3	L-Homocitrulline	Amino acids and derivatives	44700	81200	49400	61200	58600	40000	44100	54000	50800
mws0216	C5H9NO3	Trans-4-Hydroxy-L-proline	Amino acids and derivatives	130000	139000	93800	477000	357000	528000	86500	86300	94100
mws0221	C6H12N2O4S2	L-(-)-Cystine	Amino acids and derivatives	35200	40100	39400	9020	8500	11300	24200	37700	40000
mws0227	C6H13NO2	L-Leucine	Amino acids and derivatives	4550000	5880000	4380000	10700000	8830000	8690000	12600000	8980000	10500000
mws0230	C4H9NO3	L-(-)-Threonine	Amino acids and derivatives	249000	376000	230000	666000	547000	410000	135000	135000	151000
mws0250	C9H11NO3	L-(-)-Tyrosine	Amino acids and derivatives	10500000	12600000	6470000	8910000	5730000	3970000	9420000	6950000	10900000
mws0254	C6H9N3O2	L-Histidine	Amino acids and derivatives	385000	574000	482000	106000	158000	56500	555000	344000	342000
mws0256	C5H11NO2	L-Valine	Amino acids and derivatives	8630000	11600000	9160000	10400000	9660000	6880000	13600000	11400000	10600000
mws0260	C6H14N4O2	L-(+)-Arginine	Amino acids and derivatives	23100000	40000000	39600000	4540000	4000000	3780000	67900000	51000000	52100000
mws0340	C6H8O4	2,3-Dimethylsuccinic acid	Amino acids and derivatives	80000	119000	67400	19400	18600	22100	92200	53700	95000
mws0582	C11H19N3O6S	S-(methyl)glutathione	Amino acids and derivatives	971000	2740000	2040000	594000	764000	603000	638000	493000	548000
mws0629	C13H16N2O5	Asp-phe	Amino acids and derivatives	119000	134000	115000	62700	60900	57700	103000	96500	85000
mws0712	C5H9NO3	N-Propionylglycine	Amino acids and derivatives	40900	43000	53900	11800	11300	14400	14200	15100	16800
mws0736	C8H16N2O3	N-Glycyl-L-leucine	Amino acids and derivatives	17000	15000	8720	15600	22200	22900	24900	21600	15300
mws0805	C11H19NO9	N-Acetylneuraminic acid	Amino acids and derivatives	7430	8020	6800	9040	9740	11700	11000	6720	6840
mws0875	C5H10N2O3S	Cys-Gly	Amino acids and derivatives	9430	6820	15600	9230	9610	9820	25100	15100	18200
mws0890	C3H7NO3	D-Serine	Amino acids and derivatives	11800	13400	12500	157000	115000	69000	12300	15300	11500
mws0923	C9H10ClNO2	L-2-chlorophenylalanine	Amino acids and derivatives	12900000	12100000	13000000	13400000	13000000	12800000	12200000	12900000	12800000
mws1050	C5H9NO4	O-Acetylserine	Amino acids and derivatives	251000	336000	279000	269000	242000	221000	343000	321000	351000
mws1375	C12H21N3O6	Nicotianamine	Amino acids and derivatives	27100	41800	27500	34000	28800	18500	51200	18700	40700
mws1587	C6H13NO2	α-Aminocaproic acid	Amino acids and derivatives	6520000	7870000	6310000	8770000	9220000	7400000	16600000	13600000	10600000
mws4134	C20H32N6O12S2	Oxidized Glutathione	Amino acids and derivatives	69200	62200	78800	93100	130000	118000	173000	124000	123000
mws4176	C12H16N2O3	DL-Alanyl-DL-phenylalanine	Amino acids and derivatives	13000	18200	12900	11000	18800	18100	9970	8430	6700
mws5035	C15H22N2O3	Leucylphenylalanine	Amino acids and derivatives	33500	61700	45700	3200	5320	14500	9	9	9
mws5042	C11H14N2O3	Glycylphenylalanine	Amino acids and derivatives	13300	16500	14900	15900	14900	22100	14200	13600	11800
pmb2591	C13H14N2O3	Acetyltryptophan	Amino acids and derivatives	24700	17600	19200	15000	12800	14300	156000	90300	199000
pme0006	C5H9NO2	L-Proline	Amino acids and derivatives	5100000	6080000	4960000	22300000	15700000	14800000	7310000	8590000	7180000
pme0008	C6H13N3O3	L-Citrulline	Amino acids and derivatives	1020000	1520000	1370000	457000	360000	379000	1130000	862000	1000000
pme0014	C5H9NO4	L-Glutamic acid	Amino acids and derivatives	6990000	8390000	7430000	4440000	3080000	3340000	3420000	2920000	3980000
pme0021	C9H11NO2	L-Phenylalanine	Amino acids and derivatives	10400000	12500000	7760000	3930000	5600000	3450000	8670000	8220000	7010000
pme0026	C6H14N2O2	L-(+)-Lysine	Amino acids and derivatives	407000	645000	576000	487000	416000	342000	1510000	1250000	1250000
pme0120	C5H11NO2	5-Aminovaleric acid	Amino acids and derivatives	42200	54800	47000	25300	13600	16500	79500	75800	81500
pme0122	C8H16N2O3	N6-Acetyl-L-lysine	Amino acids and derivatives	27100	63200	28000	79400	102000	40500	50500	41300	36500
pme0128	C6H12N2O3	D-Alanyl-D-Alanine	Amino acids and derivatives	4660	9510	9410	9390	14100	9860	6680	6860	7520
pme0170	C8H16N4O3	N-α-Acetyl-L-arginine	Amino acids and derivatives	38000	38000	23900	24500	28800	31300	67500	30800	53300
pme0181	C7H11N3O2	1-Methylhistidine	Amino acids and derivatives	118000	120000	127000	91800	73600	80200	136000	91500	155000
pme0193	C5H10N2O3	L-Glutamine	Amino acids and derivatives	567000	848000	786000	650000	504000	436000	2070000	1650000	1700000
pme0278	C7H14N2O4	2,6-Diaminooimelic acid	Amino acids and derivatives	47300	54500	42700	46000	39300	39600	24100	33800	34000
pme1086	C10H17N3O6S	Glutathione reduced form	Amino acids and derivatives	394000	372000	423000	508000	533000	576000	473000	418000	499000
pme1210	C5H11NO2S	L-Methionine	Amino acids and derivatives	1240000	2090000	1490000	391000	754000	229000	948000	966000	721000
pme1228	C11H12N2O3	5-Hydroxy-L-tryptophan	Amino acids and derivatives	65500	69000	75200	86700	62600	75500	62900	63800	67400
pme2122	C5H9N3	Histamine	Amino acids and derivatives	91900	101000	80900	69800	61900	60300	198000	135000	206000
pme2559	C6H9NO5	N-Acetylaspartate	Amino acids and derivatives	154000	190000	179000	175000	210000	219000	262000	377000	301000
pme2563	C8H14N2O5S	γ-Glu-Cys	Amino acids and derivatives	2500	6490	3160	20000	14600	14300	3080	3010	5000
pme2617	C5H11NO3S	Methionine sulfoxide	Amino acids and derivatives	3690000	3080000	3330000	4020000	3920000	3820000	3270000	3510000	3180000
pme2758	C5H9NO5	4-Hydroxy-L-glutamic acid	Amino acids and derivatives	13100	14000	13800	15500	15900	13800	12200	10800	12100
pme2914	C6H10O5	3-Hydroxy-3-methylpentane-1,5-dioic acid	Amino acids and derivatives	200000	188000	141000	93400	46700	102000	458000	171000	676000
pme3017	C4H9NO2	2-Aminoisobutyric acid	Amino acids and derivatives	248000	257000	203000	629000	634000	467000	330000	339000	273000
pme3033	C4H9NO2	N,N-Dimethylglycine	Amino acids and derivatives	1260000	1350000	1190000	1070000	1190000	964000	2470000	1710000	1520000
pme3382	C6H11NO4	N-Acetylthreonine	Amino acids and derivatives	71700	73000	58100	67700	99300	76900	64400	50700	67500
pme3388	C7H16N4O2	H-HomoArg-OH	Amino acids and derivatives	833000	1310000	956000	349000	275000	242000	1550000	1220000	1160000
pme3827	C9H11NO4	3,4-Dihydroxy-DL-phenylalanine	Amino acids and derivatives	17900	16400	17100	11300	19100	21700	32000	28800	28900
pmp000967	C11H12N2O2	Tryptophan	Amino acids and derivatives	13100000	18000000	9350000	6620000	7770000	3110000	17100000	13000000	16500000
Rfmb319	C6H11NO2	Pipecolic acid	Amino acids and derivatives	3210000	4270000	2840000	28400000	33200000	34600000	5720000	2700000	6370000
mws0248	C9H12N2O6	Uridine	Nucleotides and derivatives	84300	60500	74000	81200	131000	95200	115000	96700	90400
mws0255	C4H5N3O	Cytosine	Nucleotides and derivatives	75900	71600	77600	53700	58200	58400	246000	158000	238000
mws0572	C5H7N3O	5-Methylcytosine	Nucleotides and derivatives	14200	15400	26000	7750	14900	14900	23500	20900	16800
mws0609	C10H12N5O7P	Guanosine 3',5'-cyclic monophosphate	Nucleotides and derivatives	5650	5200	4940	20000	33900	28500	17200	26500	18100
mws0668	C10H12N4O6	Xanthosine	Nucleotides and derivatives	57600	48500	47900	40600	49900	41900	55900	47900	57300
mws0675	C11H15N2O8P	β-Nicotinamide mononucleotide	Nucleotides and derivatives	11200	16400	16300	13600	12800	13700	28500	36700	27300
mws0847	C6H7N5	1-Methyladenine	Nucleotides and derivatives	40400	72500	52200	11200	23800	11400	38000	29900	20300
mws0884	C10H12N5O6P	Cyclic AMP	Nucleotides and derivatives	6910	3140	5850	30300	30400	31300	4610	4120	4730
mws1060	C10H12N4O5	9-(β-D-Arabinofuranosyl)hypoxanthine	Nucleotides and derivatives	25200	11700	20700	24000	31800	38800	38200	35300	34300
pmb0530	C21H27N7O14P2	Nicotinic acid adenine dinucleotide	Nucleotides and derivatives	68400	77500	78000	88300	82100	89400	81000	65700	74400
pmb0981	C10H14N5O7P	Adenosine 5'-monophosphate	Nucleotides and derivatives	23900	38100	31600	34100	43600	33300	139000	130000	136000
pmb2922	C15H24N2O17P2	Uridine 5'-diphospho-D-glucose	Nucleotides and derivatives	3290000	3820000	3740000	3590000	3190000	3980000	6000000	5340000	4690000
pme0040	C5H5N5	Adenine	Nucleotides and derivatives	1350000	1080000	1140000	649000	917000	741000	1850000	1880000	1340000
pme0152	C5H8N2O2	5,6-Dihydro-5-methyluracil	Nucleotides and derivatives	15800	17700	10900	14800	12900	10100	12300	6790	10600
pme0183	C5H5N5O	2-Hydroxy-6-aminopurine	Nucleotides and derivatives	85000	90500	73500	26700	46000	17900	73000	62500	63500
pme0230	C10H13N5O4	Adenosine	Nucleotides and derivatives	6800000	5540000	6280000	29700000	30800000	27200000	9220000	7340000	7570000
pme0256	C5H4N4O2	Xanthine	Nucleotides and derivatives	4420	4580	2910	10100	33600	14400	143000	59500	68400
pme0257	C4H4N2O2	Uracil	Nucleotides and derivatives	31400	25300	24100	16200	14900	19500	23600	13000	28800
pme0264	C10H14N2O5	Thymidine	Nucleotides and derivatives	10800	16200	12100	17500	19300	19800	12100	19000	16100
pme1109	C5H5N5O	Guanine	Nucleotides and derivatives	43500	34700	34600	45300	53700	47300	70900	70600	68000
pme1178	C10H13N5O5	Guanosine	Nucleotides and derivatives	860000	749000	941000	1600000	1940000	1560000	1420000	1350000	1190000
pme1373	C9H14N3O7P	2'-Deoxycytidine-5'-monophosphate	Nucleotides and derivatives	12500	12800	11800	7270	7110	9280	9850	7940	9240
pme1474	C11H15N5O3S	5'-Deoxy-5'-(methylthio)adenosine	Nucleotides and derivatives	2400000	2820000	2110000	2270000	1760000	1940000	3330000	2090000	2720000
pme3007	C9H14N2O12P2	Uridine 5'-diphosphate	Nucleotides and derivatives	57800	73000	66100	40900	48000	60800	71600	77000	88600
pme3174	C9H14N3O8P	Cytidine 5'-monophosphate(Cytidylic acid)	Nucleotides and derivatives	9750	9840	7620	22100	16200	18500	32500	25000	26900
pme3184	C10H14N5O6P	2'-Deoxyadenosine-5'-monophosphate	Nucleotides and derivatives	40400	44400	40400	82600	74800	67200	39600	43000	50200
pme3337	C14H17N5O8	N6-Succinyl Adenosine	Nucleotides and derivatives	6340000	9140000	6550000	5180000	4830000	4430000	4520000	5140000	5720000
pme3732	C9H13N3O5	Cytidine	Nucleotides and derivatives	235000	319000	278000	254000	328000	274000	378000	308000	367000
pme3961	C10H13N5O3	Deoxyadenosine	Nucleotides and derivatives	12400	8720	13200	52100	54000	47200	38100	34900	42600
pmn001367	C13H16O9	Protocatechuic acid-4-glucoside*	Phenolic acids	12200000	12600000	11900000	4650000	6790000	6220000	31600000	23200000	34500000
pmb2871	C13H16O9	2,5-Dihydroxy benzoic acid O-hexside*	Phenolic acids	10200000	12000000	11100000	7780000	7890000	7960000	22700000	20000000	22500000
pmn001517	C15H22O8	3,4,5-Trimethoxyphenyl-β-D-Glucopyranoside	Phenolic acids	7140000	8970000	7420000	12500000	12400000	14600000	5800000	6260000	7140000
HmLn002358	C14H18O9	Vanillic acid-glucoside	Phenolic acids	6500000	18500000	6160000	1340000	2290000	2200000	1510000	811000	1600000
pmn001707	C30H46O5	Quillaic acid	Phenolic acids	3990000	3820000	3520000	1180000	1320000	1870000	6500000	3930000	6140000
mws0906	C16H22O8	Coniferin	Phenolic acids	3900000	7860000	3980000	1850000	2780000	2250000	2020000	2220000	2380000
Li512113	C20H20O12	Maleoyl-caffeoylquinic acid	Phenolic acids	2720000	2080000	2510000	3130000	2770000	2640000	7690000	6720000	8150000
pmn001518	C13H16O10	1-O-Galloyl-β-D-glucose*	Phenolic acids	2250000	2610000	2380000	932000	1140000	1270000	3360000	2180000	3570000
pmn001420	C15H18O9	1-O-[(E)-Caffeoyl]-β-D-glucopyranose	Phenolic acids	1800000	3300000	1860000	652000	1100000	1040000	1490000	825000	1400000
pmn001714	C16H24O7	3-Hydroxy-4-isopropylbenzylalchol 3-glucoside	Phenolic acids	897000	547000	441000	113000	117000	133000	295000	247000	502000
Zmhn002422	C16H20O9	Feruloyl glucose	Phenolic acids	648000	795000	533000	676000	744000	765000	533000	2310000	1120000
Zmhn002301	C15H18O8	p-Coumaric acid-O-glycoside	Phenolic acids	501000	815000	483000	581000	638000	658000	435000	741000	558000
mws2212	C9H8O4	Caffeic acid	Phenolic acids	443000	224000	78300	16800	42000	41500	526000	965000	720000
pmb3107	C15H20O10	Glucosyringic Acid	Phenolic acids	287000	450000	337000	499000	491000	560000	237000	261000	224000
Zmhn002227	C17H22O10	Sinapic acid-glycoside*	Phenolic acids	260000	337000	253000	544000	599000	529000	132000	203000	219000
pmb3074	C16H18O8	3-O-p-Coumaroyl quinic acid	Phenolic acids	232000	185000	173000	129000	329000	90800	67900	120000	105000
pmn001682	C9H8O4	Sorbic acid	Phenolic acids	224000	105000	33000	4950	18600	16000	207000	486000	346000
Zmhn001926	C13H16O8	Salicylic acid O-glycoside	Phenolic acids	224000	572000	270000	340000	565000	494000	585000	468000	591000
Hmtn001120	C14H20O8	5-(2-Hydroxyethyl)-2-O-glucosylohenol	Phenolic acids	217000	240000	154000	469000	424000	486000	246000	342000	340000
mws0458	C8H8O3	Vanillin	Phenolic acids	181000	206000	141000	143000	134000	163000	604000	340000	485000
mws0628	C7H6O2	4-Hydroxybenzaldehyde	Phenolic acids	155000	177000	155000	106000	109000	146000	160000	183000	135000
mws0853	C11H14O4	Sinapyl alcohol	Phenolic acids	152000	321000	164000	351000	427000	386000	301000	250000	292000
pmp001086	C6H6O3	5-Hydroxymethylfurfural	Phenolic acids	125000	237000	187000	350000	368000	314000	139000	170000	123000
mws2120	C13H8O8	Brevifolin carboxylic acid	Phenolic acids	105000	79700	88700	60900	86700	84300	166000	95700	238000
Hmgn001653	C7H6O3	3,4-Dihydroxybenzaldehyde	Phenolic acids	104000	103000	102000	110000	112000	128000	229000	198000	157000
pmf0608	C9H6O3	Oxalic acid	Phenolic acids	85000	81100	46100	27800	39700	34400	597000	230000	343000
mws0749	C7H6O3	4-Hydroxybenzoic acid	Phenolic acids	83900	78200	109000	92000	105000	129000	292000	197000	225000
pme0281	C8H6O4	Terephthalic acid	Phenolic acids	77800	66100	82800	95800	105000	67500	103000	53500	108000
mws0178	C16H18O9	Chlorogenic acid*	Phenolic acids	71000	73800	70200	106000	85900	79000	40200	62000	47900
Zmhn002513	C17H22O10	Isosinapic acid-hexoside*	Phenolic acids	48900	54300	35000	96100	95100	88800	46700	80400	45800
pmf0440	C10H10O2	4-MethoxycinnaMaldehyde	Phenolic acids	47400	70300	70300	62200	59900	56300	67700	60100	75900
Lmzn004190	C30H48O5	Tormentic Acid	Phenolic acids	42800	39900	32700	136000	115000	139000	32200	43800	37200
mws0183	C7H6O4	Protocatechuic acid	Phenolic acids	38800	56800	27900	144000	110000	266000	74400	51900	74300
pmn001575	C7H6O4	Gentisic acid	Phenolic acids	37600	32600	25100	117000	113000	132000	43900	63900	38800
pmf0284	C10H10O3	Riboprine	Phenolic acids	32400	39100	26200	32800	26900	41800	80300	51500	78900
pmn001660	C20H30O7	Cinncassiol A	Phenolic acids	29100	33500	29500	4850	4380	5950	6320	843	4720
mws0093	C10H12O3	Coniferyl alcohol	Phenolic acids	19400	18800	11300	23800	21900	40000	71100	38100	80400
pmb3066	C22H26O12	5-O-p-Coumaroyl shikimic acid O-hexoside	Phenolic acids	19000	13100	13800	57400	51800	40700	10000	8720	18400
mws1584	C25H24O12	Cynarin	Phenolic acids	12900	19200	13300	6080	7140	5510	9	9	9
pmn001695	C16H20O10	Trihydroxycinnamoylquinic acid	Phenolic acids	10600	9120	7000	9	9	9	64600	45300	75700
pme3443	C11H12O4	Sinapinaldehyde	Phenolic acids	10500	15900	9960	18500	20600	21500	21900	15800	17100
pmn001681	C10H14O2	1-(4-Methoxyphenyl)-1-propanol	Phenolic acids	9360	6730	10900	11100	14100	15100	13800	11100	12800
mws0014	C10H10O4	Ferulic acid	Phenolic acids	9050	8970	5550	4530	6860	10000	21300	22000	13600
mws1350	C9H10O4	Syringic Aldehyde	Phenolic acids	8740	4580	9020	14700	9830	8950	13300	13400	13700
pmp000260	C13H16O10	6-O-Galloyl-β-D-glucopyranoside*	Phenolic acids	5900	6680	3910	21300	17500	28600	10100	16800	12800
pmb0752	C17H20O9	3-O-Feruloyl quinic acid	Phenolic acids	3870	7070	2800	3270	4370	3400	11400	7550	11500
pmb3064	C22H28O13	3-O-p-coumaroyl quinic acid O-hexoside	Phenolic acids	9	9	9	9870	14400	5840	24200	21900	28000
pmp000545	C16H18O9	4-Caffeoylquinic acid*	Phenolic acids	9	9	9	39600	34600	34400	46100	49100	51000
mws2118	C21H24O10	Phlorizin	Flavonoids	2720	2140	1590	8670	9990	9290	13800	7550	18100
mws0036	C28H34O15	Hesperidin*	Flavonoids	701000	1890000	1830000	93500	104000	177000	94100	95500	113000
mws0791	C28H34O14	Poncirin(Isosakuranetin-7-neohesperidoside)	Flavonoids	34200	90200	60500	2620	2830	6790	13500	8700	7760
mws1066	C27H32O14	Naringenin-7-O-Rutinoside(Narirutin)	Flavonoids	38900	82700	78900	4930	7290	7810	22200	20000	9970
mws1179	C21H22O10	Naringenin-7-O-glucoside	Flavonoids	8530	7320	4430	17100	16300	16800	26000	14500	38300
pmb3023	C21H22O11	Eriodictyol C-hexoside	Flavonoids	20300	26900	13600	541000	452000	450000	114000	73300	86600
pme0001	C28H34O15	Hesperetin 7-O-neohesperidoside(Neohesperidin)*	Flavonoids	688000	2050000	1830000	101000	114000	157000	107000	84600	105000
pmp000114	C21H24O8	5,6,7,8,3',4'-Hexamethoxyflavanone	Flavonoids	19000	44800	33400	3450	2730	5650	3600	1520	3870
mws2471	C15H11O7	Delphinidin chloride	Flavonoids	10900	17600	15200	22400	17700	11100	14600	14200	19000
pmb2957	C24H19O10+	Cyanidin-O-syringic acid	Flavonoids	126000	125000	116000	59700	56600	75100	55800	36700	55500
pme1773	C27H31O15+	Cyanidin-3-O-rutinoside (Keracyanin)	Flavonoids	3330	2300	2780	21700	14700	23000	30300	41200	56000
mws0043	C21H22O8	Nobiletin	Flavonoids	4990000	15300000	11500000	302000	246000	694000	1360000	1260000	1170000
pmp001076	C20H20O7	Isosinensetin	Flavonoids	212000	941000	721000	10800	10200	22100	39900	34200	28500
Lmbp003230	C27H30O15	Kaempferol-3-O-neohesperidoside	Flavonoids	83800	77900	72800	78000	68500	86800	64300	94900	70400
Lmzp002365	C22H24O11	Hesperetin-7-O-glucoside	Flavonoids	69600	178000	117000	13200	20900	26700	12700	12200	19300
pmb3000	C24H24O12	Chrysoeriol-O-acetylhexoside	Flavonoids	59600	35700	14500	9	9	9	74000	79500	132000
pmp000109	C19H18O6	Tetramethyl-O-isoscutellarein	Flavonoids	46300	159000	119000	3380	2900	6560	6510	7460	6160
pmb3024	C21H20O11	Luteolin C-hexoside	Flavonoids	28800	23800	21900	15900	20800	21000	19700	27800	28300
pmp000113	C20H20O8	5-Hydroxy-6,7,8,3',4'-pentamethoxyflavone	Flavonoids	25200	81300	67100	6230	4750	11500	7750	7000	10400
pmp000579	C22H22O11	Diosmetin-7-O-galactoside	Flavonoids	23100	34600	18900	41500	45300	64400	24500	32000	24000
mws1661	C28H32O15	Diosmin	Flavonoids	20400	95200	76400	7350	10500	15300	8210	3500	7660
Hmcp001636	C23H24O13	Limocitrin 7-glucoside	Flavonoids	18800	21900	11700	29200	23200	31200	14000	16500	12300
mws1073	C27H30O15	Apigenin 6,8-C-diglucoside	Flavonoids	9270	32700	20600	5820	15500	12600	12000	9280	10200
pmn001668	C21H20O9	Apigenin-3-O-rhamnoside	Flavonoids	9000	13600	5020	13300	12100	10700	45200	20400	42400
Hmcp002268	C23H24O12	Limocitrin 3-rhamnoside	Flavonoids	8420	5430	5390	42100	55000	46800	27300	38000	26100
pmb0608	C25H24O14	Chrysoeriol-O-malonylhexoside	Flavonoids	4030	6490	5990	5380	8040	8220	2520	3280	5710
Zmhp004065	C18H16O7	7,8-Dihydroxy-5,6,4'-trimethoxyflavone	Flavonoids	2450	7490	5310	326	1000	733	2740	2970	2160
pmb0665	C27H30O16	Luteolin-8-C-hexosyl-O-hexoside	Flavonoids	2330	4840	1570	17000	16100	16900	1200	17600	12300
Hmpp003270	C21H20O11	Luteolin-4'-O-β-D-glucoside	Flavonoids	9	9	9	97500	94100	88500	80400	86700	86500
mws0055	C20H20O7	Tangeretin	Flavonoids	3590000	9570000	7470000	525000	506000	1060000	1150000	912000	1130000
Hmmp002336	C30H26O14	Quercetin-O-feruloyl-Pentoside	Flavonoids	168000	159000	142000	540000	580000	609000	175000	471000	358000
mws0089	C21H20O11	Kaempferol-7-O-glucoside	Flavonoids	103000	120000	72600	136000	177000	153000	187000	223000	287000
pmp000117	C22H24O9	3,5,6,7,8,3',4'-Heptamethoxyflavone	Flavonoids	98600	374000	275000	14100	13400	29200	114000	134000	98100
mws0913	C21H20O11	Kaempferol-3-O-galactoside (Trifolin)	Flavonoids	86300	116000	86300	131000	153000	161000	145000	241000	259000
pme3211	C21H20O12	Quercetin 3-O-glucoside(Isotrifoliin)	Flavonoids	79400	64600	60600	86400	84900	139000	69000	137000	90300
Lmdp003286	C21H20O12	isohyperoside	Flavonoids	68800	75000	43300	179000	131000	247000	113000	243000	199000
mws0856	C21H20O12	Spiraeoside	Flavonoids	62800	67200	53400	82600	95600	125000	61300	141000	87900
mws0061	C21H20O12	Quercetin-3-O-β-D-Galactoside (Hyperin)	Flavonoids	61700	45000	43600	136000	115000	194000	101000	190000	158000
GQ512002	C28H32O16	Isorhamnetin-3-O-rutinoside (Narcissin)	Flavonoids	61500	45500	44900	168000	176000	181000	23800	45300	61200
mws0059	C27H30O16	Quercetin-3-O-rutinoside (Rutin)	Flavonoids	59500	45400	42100	184000	154000	181000	53100	177000	120000
mws0045	C21H20O11	Quercetin-3-O-α-L-rhamnoside(Quercitrin )	Flavonoids	58000	10400	19400	5750	8480	31500	13300	31500	32800
pmp001309	C21H20O12	6-Hydroxykaempferol-7-O-glucoside	Flavonoids	48600	31200	75100	28000	43800	49100	64900	45700	52700
pmn001583	C27H30O16	Quercetin-3-O-robinobioside	Flavonoids	47000	43600	29900	133000	133000	150000	48900	144000	77800
pmb3894	C17H14O7	Di-O-methylquercetin	Flavonoids	37600	33200	25200	16000	17100	34200	54500	36900	31900
mws1329	C21H20O12	Quercetin-7-O-Glucoside	Flavonoids	37100	43300	44500	85600	63900	99500	51200	88400	59300
mws1290	C30H26O13	Tiliroside	Flavonoids	28900	96800	57000	3720	5110	6400	12600	7820	7670
pme2493	C27H30O14	Kaempferol-3,7-O-dirhamnoside(Kaempferitrin)	Flavonoids	17500	8710	17200	25200	17500	31100	42500	39300	110000
mws2209	C21H20O11	Kaempferol-3-O-glucoside (Astragalin)	Flavonoids	15900	21200	30800	90400	92800	89300	89500	92500	96400
pmp001310	C27H30O17	6-Hydroxykaempferol-3,6-O-Diglucoside	Flavonoids	11900	15500	16200	16900	12200	6760	15400	9090	10100
pme0369	C27H30O15	Kaempferol-3-O-rutinoside(Nicotiflorin)	Flavonoids	10500	2370	4910	41800	36500	41500	8570	19200	18100
Li512117	C27H30O16	Quercetin-3-O-neohesperidoside	Flavonoids	7670	5620	4540	19400	18000	28200	9020	16400	7780
Li512111	C24H24O13	Isorhamnetin-acetyl hexoside	Flavonoids	6850	7950	7240	5670	4520	5070	10500	9950	18000
Hmmp002121	C23H16O11	Isorhamnetin-O-gallate	Flavonoids	5510	3210	3220	12300	20500	14100	22100	23000	30600
Hmln001933	C21H20O13	Myricetin-3-O-galactoside	Flavonoids	3500	3680	1110	9660	10800	17200	8190	12200	7450
pme1611	C21H22O10	Isohemiphloin	Flavonoids	15700	13500	14700	52400	55600	62300	15600	21800	24300
pme0460	C15H14O6	Epicatechin*	Flavonoids	6040000	5690000	5350000	6160000	6230000	6620000	12300000	6840000	16500000
mws0054	C15H14O6	Catechin*	Flavonoids	4390000	3950000	3820000	3310000	3640000	3940000	6940000	3540000	9750000
mws0049	C15H14O7	Gallocatechin*	Flavonoids	69400	59800	54000	191000	188000	253000	242000	445000	350000
mws0042	C15H14O7	Epigallocatechin*	Flavonoids	32100	55500	39600	42300	40900	52400	52900	53100	48900
mws2220	C22H18O11	Gallocatechin 3-O-gallate*	Flavonoids	4110	8830	10400	17100	14800	12200	11800	10000	11900
mws0034	C22H18O11	Epigallocatechin gallate*	Tannins	4360	7690	9960	22900	11400	4160	13000	10500	11300
mws0836	C30H26O12	Procyanidin B1	Tannins	243000	242000	181000	455000	381000	488000	532000	446000	1140000
pmb0837	C30H24O12	Procyanidin A3	Tannins	9	9	9	4960	5280	3860	41600	24200	85700
pme0434	C30H26O12	Procyanidin B2	Tannins	322000	233000	163000	325000	374000	436000	3180000	1240000	6210000
pmn001667	C30H26O12	Procyanidin B4	Tannins	33000	21900	15200	48600	45500	58600	80800	62800	269000
pmp000274	C30H26O12	Procyanidin B3	Tannins	19500	11500	9430	13400	18500	18000	190000	89900	340000
pmp000280	C45H38O18	Procyanidin C2	Tannins	23900	14000	11000	65600	57600	92900	365000	200000	701000
Hmcn002743	C22H26O8	Lirioresinol-A	Lignans	80900	121000	81200	66300	53800	64900	151000	109000	116000
Hmjp002337	C10H8O4	Isoscopoletin (6-Hydroxy-7-Methoxycoumarin)*	Coumarins	29400	34800	28100	75600	84300	40700	106000	48700	98100
Hmln002100	C26H32O12	Nortrachelogenin 4-O-β-D-glucoside	Lignans	352000	364000	303000	215000	255000	249000	268000	357000	416000
Hmln002355	C27H34O12	5'-Methoxymatairesinoside	Lignans	28300	45300	16600	41600	86700	81600	82100	94100	136000
Hmlp003129	C20H22O6	Matairesinol	Lignans	69300	103000	60400	42900	78700	90100	68100	133000	96200
Lmqn001932	C28H36O13	Syringaresinol-4'-O-β-D-monO-glucoside	Lignans	149000	165000	142000	122000	129000	129000	34400	56600	50000
mws0097	C20H22O6	Pinoresinol	Lignans	184000	171000	96900	68000	48700	92600	396000	198000	348000
mws1015	C15H16O9	Esculin(6,7-DihydroxyCoumarin-6-glucoside)	Coumarins	659000	759000	507000	516000	787000	558000	2530000	1420000	2560000
mws1075	C10H8O3	7-Methoxycoumarin	Coumarins	13900	15200	14000	3030	2480	5320	50100	27100	45200
mws1077	C16H18O9	Scopolin	Coumarins	61300	57900	69000	33100	47200	40700	97400	76000	94000
pmb2723	C21H26O13	4-hydroxycoumarin di-glucoside	Coumarins	12800	10400	8090	20600	23300	20700	11200	14600	9690
pme2993	C10H8O4	Scopoletin(7-Hydroxy-5-methoxycoumarin)*	Coumarins	113000	163000	141000	113000	91500	91600	58900	51300	62600
pmf0359	C15H16O8	Skimmin	Coumarins	7060000	6110000	5370000	3710000	4990000	4100000	28300000	21000000	29600000
pmn001370	C32H42O16	Pinoresinol diglucoside	Lignans	229000	401000	62900	93400	115000	122000	921000	328000	680000
pmn001378	C26H32O11	Terpineol monO-glucoside	Lignans	979000	685000	564000	347000	367000	442000	2870000	1220000	2590000
pmn001492	C11H8O3	Ayapin	Coumarins	16100	15600	13600	16500	15500	22500	30500	21500	19100
pmn001663	C22H26O8	Syringaresinol	Lignans	19700	29400	15900	15100	12500	15900	33100	27200	29600
pmp000682	C26H32O11	Matairesinoside	Lignans	786000	1480000	678000	3710000	6460000	6510000	1040000	1270000	1730000
Rfmb25702	C28H34O12	Pinoresinol-acetylglucose	Lignans	131000	63300	63400	41000	53900	58800	706000	306000	939000
Rfmb26201	C30H38O14	Syringaresinol-aceGlu	Lignans	996000	1960000	1050000	1560000	1280000	952000	2580000	3740000	3600000
mws0005	C10H12N2	Tryptamine	Alkaloids	6220	10100	6590	8160	6750	14500	166000	156000	94000
mws0018	C10H26N4	Spermine	Alkaloids	28800000	29500000	29900000	36000000	35700000	38400000	30100000	29900000	28500000
mws0103	C9H7NO	Indole-3-carboxaldehyde	Alkaloids	16200	23700	20800	13700	17000	13000	28500	21300	18200
mws0191	C5H11NO2	Betaine	Alkaloids	363000	423000	329000	292000	289000	281000	336000	277000	292000
mws0677	C12H14N2O2	N-Acetyl-5-hydroxytryptamine	Alkaloids	71000	122000	66400	26500	32100	21200	56300	50600	57000
mws1346	C6H11NO4	DL-2-Aminoadipic acid	Alkaloids	565000	714000	570000	417000	580000	556000	447000	406000	434000
mws1417	C9H7NO2	Indole-3-carboxylic acid	Alkaloids	6570	5530	6500	4880	3430	5320	3240	4960	3590
mws1478	C10H14N2	Nicotine	Alkaloids	160000	164000	101000	159000	113000	172000	222000	119000	129000
pmb0484	C5H13NO	Choline	Alkaloids	3020000	2870000	2380000	4880000	6460000	5830000	4240000	4440000	2860000
pmb0501	C5H14N4	Agmatine	Alkaloids	3600	7960	6060	6200	9760	5120	25500	16800	20500
pmb0896	C14H20N2O3	N-Feruloylputrescine	Alkaloids	7770	85400	23100	24000	183000	24500	21200	20300	12800
pmb1096	C8H7N	Indole	Alkaloids	21700	25500	13700	10200	11500	7120	24800	18500	23000
pmb1912	C20H23N7O7	10-Formyl-THF	Alkaloids	170000	174000	152000	336000	292000	311000	150000	259000	126000
pmb2211	C19H38N2O3	Cocamidopropyl betaine	Alkaloids	13300	15300	13500	20700	24200	37400	33400	19500	17600
pme1137	C6H5NO3	6-Hydroxynicotinic acid	Alkaloids	12800	14900	11800	9	9	9	24600	19100	21800
pme1691	C7H16NO2	Acetylcholine	Alkaloids	1850000	2490000	1880000	1630000	1510000	1680000	2510000	2800000	4060000
pme2024	C10H12N2O	Serotonin	Alkaloids	5640	7800	6760	7980	5460	77100	120000	120000	70300
pme2268	C7H7NO2	Trigonelline	Alkaloids	9790	11000	6350	820000	867000	577000	4200	6170	3870
pme2836	C10H11NO2	5-Hydroxytryptophol	Alkaloids	6550	7310	5970	8110	9220	8910	5460	15900	19200
pmp001198	C6H13NO2	6-Deoxyfagomine	Alkaloids	180000	233000	188000	445000	354000	346000	595000	408000	453000
pmp001248	C20H30NO9+	Caffeoylcholine 5-glucoside*	Alkaloids	44900	37400	42000	7170	9870	10100	54000	39500	62400
pmp001249	C20H30NO9+	Caffeoylcholine 6-glucoside*	Alkaloids	39300	41200	33800	8890	7470	9060	64200	43000	61500
pmp001275	C31H61O14N	3-Hydroxypropyl palmitate glc-glucosamine	Alkaloids	80800	70000	59500	80700	156000	176000	192000	187000	173000
pmp001287	C8H9N	N-Benzylmethylene isomethylamine	Alkaloids	7110000	8290000	5210000	2620000	3500000	2230000	5410000	5050000	4550000
YC512115	C19H20N2O3	Nicotine-Hex	Alkaloids	38300	46000	45700	69500	76500	73300	31600	37000	42000
Hmjn003948	C30H48O5	Madasiatic acid	Terpenoids	8860000	6040000	6050000	2780000	3220000	4150000	7890000	6490000	7340000
Hmjn005621	C30H48O4	Corosolic acid	Terpenoids	2150000	1820000	1440000	374000	372000	439000	3610000	1340000	2790000
Hmjn008136	C30H46O4	Camaldulenic acid	Terpenoids	135000	139000	77100	91700	91700	118000	275000	104000	167000
HmLp007639	C15H24O2	Capsidiol	Terpenoids	13100	11700	10200	5660	6660	5390	6460	7040	7680
Lmmn004145	C38H60O10	3-O-(2-O-Acetyl-β-D-glucopyranosyl) oleanolic acid	Terpenoids	517000	326000	530000	1060000	1230000	623000	310000	528000	182000
mws1526	C16H22O9	Sweroside	Terpenoids	248000	189000	173000	345000	326000	310000	332000	435000	276000
mws1557	C23H28O11	Paeoniflorin	Terpenoids	231000	246000	193000	130000	135000	194000	208000	207000	230000
mws1610	C30H48O4	Maslinic acid	Terpenoids	1590000	1350000	710000	1170000	977000	1670000	2020000	1830000	1560000
mws1629	C15H22O9	Aucubin	Terpenoids	75900	144000	83300	26600	44100	38200	16400	14500	16600
mws4017	C20H30O	Ferruginol	Terpenoids	20100	12900	14600	22600	17100	18600	21400	20900	10300
pmn001426	C30H48O5	Euscaphic acid	Terpenoids	1670	3350	2700	7990	6610	8770	1890	2580	1100
pmn001587	C18H24O12	Asperulosidic acid	Terpenoids	23100	31000	10900	9	9	9	64000	24500	89400
pmn001591	C30H48O5	Rutundic acid	Terpenoids	81900	87500	63100	144000	166000	156000	105000	140000	104000
pmn001700	C30H48O3	24,30-Dihydroxy-12(13)-enolupinol	Terpenoids	216000	209000	146000	147000	110000	157000	259000	100000	213000
pmn001705	C30H48O4	3,24-Dihydroxy-17,21-semiacetal-12(13)oleanolic fruit	Terpenoids	421000	531000	215000	1710000	1290000	2100000	1360000	887000	920000
pmn001706	C30H48O4	2-Hydroxyoleanolic acid	Terpenoids	1410000	1380000	722000	957000	887000	1530000	2050000	1620000	1390000
pmn001708	C30H48O5	Asiatic acid	Terpenoids	1630	2140	1650	6480	5440	6030	3500	3050	1710
pmp000268	C30H46O5	Rosamultic acid	Terpenoids	183000	175000	114000	34600	45400	55000	564000	261000	415000
pmp000269	C30H48O5	Arjunic Acid	Terpenoids	361000	344000	191000	73100	75700	118000	701000	307000	586000
pmp000271	C30H48O6	1β,2α,3α,19α-Tetrahydroxyurs-12-en-28-oic acid	Terpenoids	9	9	9	13500	17400	16100	433000	206000	276000
pmp000314	C30H46O4	3β,16α-Dihydroxylanosta-7,9(11),24-trien-21-oic acid	Terpenoids	111000	127000	88900	30400	31400	46300	173000	117000	161000
pmp000438	C30H50O2	Betulin	Terpenoids	8330	8560	4020	9	9	9	63800	10200	39600
pmp000441	C30H46O4	Obtusilin	Terpenoids	240000	188000	173000	76000	69100	106000	243000	191000	205000
pmp000444	C30H46O5	27,28-Dicarboxyl ursolic acid	Terpenoids	26800	39800	16200	8010	5060	8840	204000	85300	140000
pmp000695	C16H22O10	Swertiamarin	Terpenoids	51000	50800	44600	47400	48100	63700	39800	155000	79600
pmp000782	C39H54O7	Caffeoyl hawthorn acid	Terpenoids	8990	15400	3480	20200	18700	41100	5960	4660	7770
pmp000914	C15H16O4	Lindenenol D	Terpenoids	22100	44900	26000	26700	31600	37000	121000	88800	89600
pmp001054	C17H24O11	Gardenoside	Terpenoids	43800	44500	52600	15100	12100	14800	31300	20500	26800
mws0344	C5H10O6	D-Xylonic acid	Organic acids	8960000	6830000	7210000	6190000	6680000	6500000	8350000	6990000	8430000
mws0281	C6H8O7	Citric Acid	Organic acids	7520000	7300000	7950000	5730000	7080000	5720000	8850000	8340000	8420000
mws0470	C4H6O4	Methylmalonic acid	Organic acids	5410000	6100000	5890000	11800000	12200000	13100000	14800000	9880000	15600000
mws0277	C7H12O6	Quinic Acid	Organic acids	5220000	5570000	5700000	5250000	4840000	5710000	5910000	7070000	5890000
mws0192	C4H6O4	Succinic acid	Organic acids	5170000	5510000	5320000	10800000	11700000	12800000	13800000	9040000	14700000
pme3011	C4H9NO2	γ-Aminobutyric acid	Organic acids	1860000	2040000	1670000	1470000	1650000	1270000	3440000	2510000	2280000
mws0275	C4H6O5	L-(-)-Malic acid	Organic acids	1750000	1570000	1170000	2910000	3550000	3240000	1040000	1100000	1290000
mws0851	C8H15NaO2	Sodium Valproate	Organic acids	1670000	1650000	1630000	1860000	1800000	1750000	1480000	1700000	1310000
mws0473	C5H8O4	2-Methylsuccinic acid	Organic acids	1600000	1590000	1280000	3880000	4230000	4430000	2730000	2550000	2960000
pme3009	C6H6O6	Trans-Citridic acid	Organic acids	802000	330000	500000	163000	227000	210000	374000	820000	300000
mws0376	C4H4O4	Fumaric acid	Organic acids	341000	316000	314000	336000	480000	589000	233000	233000	287000
mws0237	C9H16O4	Anchoic Acid	Organic acids	334000	393000	360000	431000	478000	695000	745000	624000	499000
mws0567	C5H11N3O2	4-Guanidinobutyric acid	Organic acids	328000	386000	481000	160000	189000	193000	614000	292000	325000
mws0671	C4H9NO3	L-Homoserine	Organic acids	321000	465000	271000	828000	762000	543000	197000	223000	212000
mws0177	C5H4O3	2-Furanoic acid	Organic acids	319000	381000	299000	214000	129000	288000	132000	104000	129000
mws0147	C5H10O3	3-Hydroxy-3-methyl butyric acid	Organic acids	314000	365000	308000	269000	220000	357000	2530000	791000	1840000
pme0282	C8H6O4	Phthalic acid	Organic acids	238000	296000	266000	266000	349000	335000	309000	240000	283000
mws2125	C3H4KO6P	Phosphoenolpyruvic acid	Organic acids	194000	328000	276000	256000	269000	286000	556000	604000	545000
mws0425	C5H6O4	Citraconic acid	Organic acids	70600	46400	43800	64200	114000	65200	52400	64700	73100
pmb3099	C4H11O4P	Diethyl phosphate	Organic acids	66600	129000	117000	97200	84600	118000	124000	103000	152000
mws0154	C7H10O5	Shikimic acid	Organic acids	65900	66800	47300	122000	149000	118000	429000	289000	370000
pme3207	C6H6O4	Trans,trans-Muconic acid	Organic acids	62500	53600	97500	37500	30000	33000	57000	254000	22100
pme0295	C6H11NO3	4-Acetamidobutyric acid	Organic acids	41800	48500	46700	24900	55400	24900	289000	164000	185000
pme3154	C6H12O4	(Rs)-Mevalonic acid	Organic acids	36900	61400	38200	47700	62400	62100	84500	81000	85400
mws0208	C6H10O4	Adipic Acid	Organic acids	36000	43000	31900	51900	59100	64000	150000	48300	97700
mws0236	C2H7NO3S	2-Aminoethanesulfonic acid	Organic acids	32700	33000	27500	19100	17000	13400	47300	33700	24300
mws0972	C6H12O3	5-Hydroxyhexanoic acid	Organic acids	13200	10500	2660	12800	16300	10600	9200	16800	5240
pme0048	C2H7NO2S	2-Aminoethanesulfinic acid	Organic acids	10800	14100	11500	6680	7320	6880	14800	6360	14000
mws1167	C4H4O5	Oxaloacetic acid	Organic acids	8920	6610	6680	8490	6910	5600	12400	5720	8610
mws0823	C5H8O3	3-Methyl-2-Oxobutanoic acid	Organic acids	8880	9930	7360	11700	9530	8690	12900	15000	8880
Hmqp006235	C21H46N3O9P	LysoPC 18:4	Lipids	57000	74700	48800	55400	64900	51500	62700	60400	55100
Hmyp007396	C37H68NO9P	PC(oxo-11:0/18:2)	Lipids	358000	417000	426000	184000	142000	240000	298000	264000	257000
Hmyp007589	C41H70NO11P	PE(18:3/18:3+O3)	Lipids	146000	125000	122000	110000	75300	118000	132000	99000	134000
Hmyp007792	C32H62NO9P	PE(oxo-11:0/16:0)	Lipids	1850000	1320000	1900000	1840000	1170000	1530000	1220000	1240000	1470000
mws0119	C14H28O2	Myristic Acid	Lipids	5710000	7220000	6490000	6860000	7100000	7300000	6120000	7140000	8140000
mws0120	C8H20NO6P	Choline alfoscerate	Lipids	100000	150000	114000	510000	689000	476000	166000	212000	128000
mws0126	C26H54NO7P	LysoPC 18:0	Lipids	455000	528000	374000	550000	658000	526000	679000	609000	518000
mws0289	C23H46NO7P	LysoPE 18:1	Lipids	92100	103000	89900	132000	139000	121000	212000	179000	170000
mws0359	C15H30O2	Pentadecanoic Acid	Lipids	11800	11400	13300	22200	24700	28300	12200	12500	14300
mws0361	C16H30O2	Palmitoleic Acid	Lipids	2090	2420	1940	7710	7830	10500	3260	2140	2780
mws0366	C18H30O2	γ-Linolenic Acid*	Lipids	26700000	34000000	23500000	15600000	20100000	19000000	12800000	12700000	10500000
mws0367	C18H30O2	α-Linolenic Acid*	Lipids	24700000	30700000	21200000	14300000	18700000	18000000	12500000	12700000	10800000
mws0383	C17H32O2	Cis-10-Heptadecenoic Acid	Lipids	60600	53300	41800	62400	74700	72500	32200	30900	36600
mws0396	C18H34O2	Elaidic Acid	Lipids	902000	934000	612000	659000	806000	962000	593000	679000	610000
mws0752	C11H22O2	Undecylic Acid	Lipids	197000	193000	226000	215000	210000	224000	175000	207000	216000
mws1489	C18H36O2	Stearic Acid	Lipids	11000000	10200000	9620000	10500000	10900000	8410000	8690000	8260000	10100000
mws2623	C18H34O2	11-Octadecanoic acid(Vaccenic acid)	Lipids	551000	640000	420000	409000	506000	578000	416000	420000	370000
mws5045	C12H24O3	12-Hydroxydodecanoic acid	Lipids	74800	41100	28200	9500	12100	11700	6260	8620	4760
pmb0164	C21H38O4	MAG(18:2)isomer1	Lipids	7750	7060	6240	25300	42900	27200	8070	11800	6460
pmb0854	C26H48NO7P	LysoPC 18:3	Lipids	4120000	4820000	1980000	3240000	3620000	3900000	5960000	6270000	4310000
pmb0855	C24H50NO7P	LysoPC 16:0	Lipids	4510000	6800000	4470000	14300000	16700000	13100000	8110000	10200000	5790000
pmb0856	C23H46NO7P	LysoPE 18:1(2n isomer)	Lipids	26500	36500	30700	26600	39100	25900	62700	60000	62000
pmb0863	C24H46NO7P	LysoPC 16:2(2n isomer)	Lipids	54900	86800	63300	106000	94600	114000	57000	76800	37500
pmb0865	C26H48NO7P	LysoPC 18:3(2n isomer)	Lipids	26400000	33500000	24100000	31100000	29500000	28800000	37500000	35300000	30100000
pmb0874	C23H44NO7P	LysoPE 18:2(2n isomer)	Lipids	4860000	6920000	4490000	5440000	4980000	5180000	5730000	6080000	4740000
pmb0876	C21H44NO7P	LysoPE 16:0	Lipids	1170000	1330000	1080000	3100000	3480000	2880000	2140000	2430000	1820000
pmb0881	C23H44NO7P	LysoPE 18:2	Lipids	574000	836000	606000	1240000	1280000	1150000	1100000	1130000	984000
pmb0889	C18H30O2	Punicic acid	Lipids	82400	70500	48400	26400	31500	51500	38200	47600	29600
pmb0890	C21H38O4	MAG(18:2)	Lipids	79800	74700	48800	26500	27200	25600	51500	30900	44200
pmb1605	C21H36O4	MAG(18:3)isomer3	Lipids	488000	746000	670000	397000	478000	456000	311000	454000	270000
pmb2325	C21H36O4	MAG(18:3)isomer2	Lipids	3980	6330	5420	2670	3750	3620	3290	5610	2380
pmb2444	C21H36O4	MAG(18:3)isomer1	Lipids	376000	367000	281000	109000	114000	130000	253000	174000	226000
pmb2640	C12H24O2	Lauric acid	Lipids	3530	2240	2280	2300	1960	3180	2480	2530	2340
pmb2778	C18H32O3	9,10-EODE	Lipids	106000	79600	54700	33500	41700	62200	59100	63600	48500
pmb2786	C18H30O3	9-HOTrE	Lipids	14200	13500	8190	3330	6510	5530	13000	7000	10300
pmb2792	C18H30O3	13-HOTrE(r)	Lipids	16900	22400	18500	18000	17500	21300	21600	20500	26900
pmd0130	C22H46NO7P	LysoPC 14:0(2n isomer)	Lipids	1710	2370	3430	9170	9620	7220	9290	2870	3800
pmd0132	C24H50NO7P	LysoPC 16:0(2n isomer)	Lipids	263000	333000	299000	701000	689000	748000	329000	422000	298000
pmd0136	C26H54NO7P	LysoPC 18:0(2n isomer)	Lipids	46900	57100	43300	57500	52000	54700	51400	42300	49700
pmd0160	C21H44NO7P	LysoPE 16:0(2n isomer)	Lipids	51100	50600	48000	78200	87600	80200	43300	60900	55200
pmn001578	C16H32O2	Palmitic acid	Lipids	9220000	7390000	7190000	10000000	7910000	8270000	7380000	7020000	7680000
pmn001606	C20H38O2	Eicosenoic acid	Lipids	19100	22500	19100	20300	24300	23900	21000	24800	27600
pmn001610	C20H36O2	Eicosadienoic acid	Lipids	12800	17400	8140	11100	12000	11200	9530	18200	9920
pmn001688	C18H32O3	9S-Hyroxy-10E,12E-octadecadienoic acid	Lipids	54500	43700	26900	16500	16800	25100	17800	22200	14800
pmn001691	C18H32O5	9,12,13-Trihyroxy-10,15-octadecadienoic acid	Lipids	22400	14400	13300	4550	3800	8040	22000	9100	11500
pmn001694	C18H34O5	9,10,13-Trihyroxy-11-octadecadienoic acid	Lipids	61400	48100	40600	24600	29700	53100	74900	60300	41500
pmp001250	C26H51NO7P+	PC(18:2)	Lipids	2290000	3010000	2190000	3880000	4340000	4390000	2910000	3270000	2230000
pmp001251	C26H50NO7P	LysoPC 18:2(isomer)	Lipids	14400000	20500000	13900000	16700000	16800000	15000000	20700000	20800000	15100000
pmp001264	C16H35NO2	Hexadecylsphingosine	Lipids	1750000	1580000	1480000	1380000	1270000	1420000	1460000	1240000	1440000
pmp001270	C24H48NO7P	LysoPC 16:1	Lipids	33600	45900	56500	108000	86600	118000	68700	87000	46500
pmp001271	C33H58O14	2,3-Dihydroxypropyl-9,12-octadecadienoate-hexose-hexose	Lipids	21400	20300	9650	32400	63200	54900	14500	8550	14900
pmp001273	C26H50NO7P	LysoPC 18:2	Lipids	2110000	2630000	2330000	3910000	5130000	4110000	3230000	3160000	2580000
pmp001276	C33H56O14	2,3-Dihydroxypropyl-9,12,15-octadecatrienoate-hexose-hexose	Lipids	51700	78900	89600	159000	159000	143000	206000	184000	158000
pmp001278	C24H50NO7P	LysoPC(16:1)	Lipids	4370000	5300000	3720000	12100000	14100000	11500000	6620000	8590000	5570000
pmp001281	C26H52NO7P	LysoPC 18:1	Lipids	313000	306000	257000	319000	411000	404000	626000	553000	469000
pmp001283	C21H38O4	Glyceryl linoleate	Lipids	12500	16900	9680	22800	24800	24200	6660	7620	3750
pmp001286	C26H54NO7P	LysoPC(18:0)	Lipids	382000	455000	343000	525000	602000	482000	610000	613000	494000
Rfmb090	C18H32O3	13-Hydroxy-9,11-octadecadienoic acid	Lipids	51500	43200	27100	15900	17700	28800	16100	25500	16700
pmb3081	C6H11PO11	Glucarate O-Phosphoric acid	Saccharides and Alcohols	39700000	36100000	42100000	24200000	13200000	19400000	21800000	22300000	26000000
mws4170	C6H12O6	D-Glucose	Saccharides and Alcohols	16900000	17700000	17100000	17300000	17600000	14700000	24000000	25000000	21300000
mws1080	C12H22O11	Galactinol	Saccharides and Alcohols	10400000	12400000	13800000	14000000	13000000	14500000	12800000	11000000	10000000
pme2019	C5H10O5	DL-Arabinose	Saccharides and Alcohols	7790000	7050000	8610000	5830000	6180000	5930000	8060000	7810000	9700000
pme0519	C12H22O11	D-(+)-Sucrose*	Saccharides and Alcohols	7440000	9180000	8720000	8770000	10500000	8060000	7390000	6760000	8040000
mws5038	C12H22O11	Isomaltulose	Saccharides and Alcohols	4520000	5520000	6270000	4860000	5720000	4280000	7960000	5360000	4510000
mws1333	C12H22O11	Melibiose*	Saccharides and Alcohols	2620000	2510000	2530000	2400000	3260000	2720000	2460000	2410000	3580000
mws0264	C12H22O11	D-(+)-TrehaloseAnhydrous*	Saccharides and Alcohols	2460000	3300000	3850000	2940000	2600000	4390000	4120000	2670000	3770000
pme0534	C6H12O7	Gluconic acid	Saccharides and Alcohols	2100000	1960000	2280000	1830000	1680000	1720000	2350000	2420000	2710000
mws5040	C12H21O11Na	Turanose	Saccharides and Alcohols	936000	1440000	1260000	1120000	990000	1570000	685000	689000	639000
pme0516	C6H12O6	Inositol	Saccharides and Alcohols	915000	789000	868000	603000	553000	568000	884000	970000	831000
pme3705	C6H10O7	D-Glucoronic acid	Saccharides and Alcohols	429000	309000	366000	311000	320000	297000	399000	375000	464000
mws1090	C6H13O9P	Glucose-1-phosphate	Saccharides and Alcohols	427000	401000	411000	428000	274000	313000	558000	1030000	622000
mws0214	C6H14O6	D-Sorbitol	Saccharides and Alcohols	152000	127000	138000	130000	152000	127000	242000	220000	247000
mws2523	C12H23O14P	Trehalose 6-phosphate	Saccharides and Alcohols	145000	169000	164000	218000	261000	254000	167000	190000	178000
pme2253	C6H10O6	L-Gulonic-γ-lactone	Saccharides and Alcohols	113000	103000	118000	169000	158000	118000	148000	133000	171000
pme2237	C6H14O6	Dulcitol	Saccharides and Alcohols	96400	63200	80200	90500	89200	89300	131000	126000	201000
pme0500	C18H32O16	D-(+)-Melezitose	Saccharides and Alcohols	80200	79000	69200	226000	156000	203000	29000	44300	31600
mws1589	C18H32O16	Panose	Saccharides and Alcohols	55700	51800	48600	128000	180000	65900	40600	24300	39700
mws0213	C5H12O5	Ribitol	Saccharides and Alcohols	26000	23500	23500	30400	26400	31900	31000	32600	28800
mws1155	C6H14O6	Mannitol	Saccharides and Alcohols	25100	17800	21100	20400	22000	19100	34900	32100	44800
mws0438	C5H12O5	L-Arabitol	Saccharides and Alcohols	22200	23600	26500	19600	21400	22600	32300	24800	28600
pme0513	C5H12O5	Xylitol	Saccharides and Alcohols	21300	17100	21300	20400	17000	14600	23500	22700	26200
Hmfn00531	C6H8O6	L-Ascorbic acid	Vitamin	897000	754000	824000	910000	798000	1040000	902000	1340000	1580000
mws0133	C6H6N2O	Nicotinamide	Vitamin	119000	113000	122000	74100	73100	89500	108000	101000	99500
mws0232	C17H20N4O6	Riboflavin	Vitamin	401000	321000	335000	365000	347000	383000	531000	464000	399000
mws0655	C8H10NO6P	Pyridoxal 5'-phosphate	Vitamin	37700	37000	28900	15400	11600	8840	38900	31400	42200
mws1337	C9H17NO5	D-Pantothenic Acid	Vitamin	3010000	3340000	2880000	3980000	4180000	3990000	6860000	6000000	6540000
pme1383	C8H11NO3	Pyridoxine	Vitamin	2220000	2600000	2080000	1130000	1050000	1010000	1500000	1180000	1630000
pmb0801	C14H19NO9	4-Pyridoxic acid O-hexoside	Vitamin	162000	167000	151000	401000	360000	357000	259000	265000	300000
pme2266	C10H16N2O3S	Biotin	Vitamin	403000	382000	362000	208000	232000	247000	388000	286000	365000
pme0490	C6H5NO2	Nicotinic acid	Vitamin	15000	13000	14600	8720	7810	17600	9210	6220	6490
pme2596	C8H9NO4	4-Pyridoxic acid	Vitamin	15200	13900	15400	77100	76400	81000	28000	23500	29400
pmn001394	C20H22O9	2,3,5,4'-Tetrahydroxy-stilbene-2-O-D-glucopyranoside*	Stilbene	484000	471000	414000	347000	355000	385000	228000	247000	264000
pmn001399	C20H22O9	2,4,6,4'-Tetrahydroxy-stilbene-2-O-D-glucopyranoside*	Stilbene	494000	497000	479000	411000	347000	439000	236000	250000	197000
Zmhn001970	C20H22O8	Piceid	Stilbene	6780	8840	6150	7090	7490	8530	11800	9300	12600
Hmbn005207	C30H48O4	Hederagenin	Others	276000	96200	96800	36200	104000	162000	117000	73200	86600
Hmln003398	C30H48O6	2α,3α,19α,23-Tetraydroxy-urs-12-en 28-oic acid	Others	4640000	4840000	3580000	539000	687000	904000	6960000	4000000	5950000
Hmtp000827	C8H8O4	Griffonilide	Others	27800	23900	20000	47600	45100	36400	36900	38400	35900
Hmyn001360	C18H20O4	Doitungbiphenyl A	Others	95200	78700	97900	162000	186000	156000	143000	149000	183000
Lmdp003146	C10H14O2	Rhododendrol	Others	57600	56500	76500	197000	240000	246000	104000	110000	133000
Lmtn002233	C15H20O8	androsin	Others	776000	865000	712000	1970000	1830000	2830000	2360000	3680000	3830000
Lmtn002324	C19H28O11	Benzyl-β-D-glucopyranosyl (1-6)-β-D-glucopyranoside	Others	11800	6000	4230	9	9	9	34000	21200	24500
mws0491	C8H11N	Phenethylamine	Others	229000	232000	229000	86200	87700	104000	90900	91600	109000
mws0704	C2H8NO4P	O-Phosphorylethanolamine	Others	6880	10200	9160	33200	27600	27900	48300	45700	37200
mws1611	C12H14O2	Ligustilide	Others	15200	25000	21500	15200	17500	13600	16000	17000	17400
mws2104	C7H14O6	D-Pinitol	Others	149000	130000	138000	105000	103000	88400	152000	161000	159000
mws4175	C6H8O6	D-Glucurono-6,3-lactone	Others	2440000	2610000	2660000	3150000	3390000	2490000	3370000	3080000	2880000
pmb3079	C8H16NO9P	N-Acetyl-D-glucosamine 1-phosphate	Others	19300	18900	19000	18400	13900	19500	20300	22300	18600
pmn001423	C19H30O8	Roseoside	Others	41400	41400	26800	37200	20300	32500	60600	77800	56100
pmp001045	C15H22O8	Bartsioside	Others	258000	275000	214000	239000	200000	242000	307000	191000	224000
pmp001230	C16H22O4	Senkyunolide M	Others	1920000	2070000	2170000	1700000	1860000	1850000	2320000	2350000	2120000
pmp001265	C24H49NO8	2-Amino-4-dihydroxy octadecyl β-D-galactoside)	Others	20600	23900	25900	8900	9620	7990	18700	16500	21800
pmp001282	C28H50NO7P	Propyl2-(trimethylammonio)ethyl phosphate	Others	22300	27100	21800	25300	27500	22400	45600	40800	38000
YC512118	C18H35NO	Octadecenoic amide	Others	17300	69200	39400	34200	25300	31700	24100	35600	50700
Zmhn001102	C14H16O8	5,7-Dyhydroxy-1(3H)-isobenzofuran-one-O-glucoside	Others	3580000	8920000	3550000	2620000	2190000	3920000	1900000	3460000	3080000
Zmhn001375	C14H18O9	Vanillic acid-C-glucoside	Others	108000	85900	106000	411000	419000	418000	167000	103000	139000

## Sheet: Table S2
Table S2. The DAMs between MM-11 and MM-13.
Index	Formula.x	Compounds.x	Class	MM-13-1	MM-13-2	MM-13-3	MM-11-1	MM-11-2	MM-11-3	VIP(13/11)	Fold_Change(13/11)	Log2FC(13/11)	Type(13/11)
mws0001	C4H8N2O3	L-Asparagine	Amino acids and derivatives	1380000	2600000	1390000	171000	157000	111000	1.24	0.082	-3.61	down
mws0216	C5H9NO3	Trans-4-Hydroxy-L-proline	Amino acids and derivatives	130000	139000	93800	477000	357000	528000	1.23	3.76	1.91	up
mws0221	C6H12N2O4S2	L-(-)-Cystine	Amino acids and derivatives	35200	40100	39400	9020	8500	11300	1.26	0.251	-1.99	down
mws0254	C6H9N3O2	L-Histidine	Amino acids and derivatives	385000	574000	482000	106000	158000	56500	1.18	0.222	-2.17	down
mws0260	C6H14N4O2	L-(+)-Arginine	Amino acids and derivatives	23100000	40000000	39600000	4540000	4000000	3780000	1.25	0.12	-3.06	down
mws0340	C6H8O4	2,3-Dimethylsuccinic acid	Amino acids and derivatives	80000	119000	67400	19400	18600	22100	1.23	0.226	-2.15	down
mws0582	C11H19N3O6S	S-(methyl)glutathione	Amino acids and derivatives	971000	2740000	2040000	594000	764000	603000	1.07	0.341	-1.55	down
mws0629	C13H16N2O5	Asp-phe	Amino acids and derivatives	119000	134000	115000	62700	60900	57700	1.25	0.493	-1.02	down
mws0712	C5H9NO3	N-Propionylglycine	Amino acids and derivatives	40900	43000	53900	11800	11300	14400	1.25	0.272	-1.88	down
mws0890	C3H7NO3	D-Serine	Amino acids and derivatives	11800	13400	12500	157000	115000	69000	1.24	9.05	3.18	up
pme0006	C5H9NO2	L-Proline	Amino acids and derivatives	5100000	6080000	4960000	22300000	15700000	14800000	1.23	3.27	1.71	up
pme0008	C6H13N3O3	L-Citrulline	Amino acids and derivatives	1020000	1520000	1370000	457000	360000	379000	1.24	0.306	-1.71	down
pme0014	C5H9NO4	L-Glutamic acid	Amino acids and derivatives	6990000	8390000	7430000	4440000	3080000	3340000	1.21	0.476	-1.07	down
pme0021	C9H11NO2	L-Phenylalanine	Amino acids and derivatives	10400000	12500000	7760000	3930000	5600000	3450000	1.15	0.424	-1.24	down
pme0120	C5H11NO2	5-Aminovaleric acid	Amino acids and derivatives	42200	54800	47000	25300	13600	16500	1.18	0.385	-1.38	down
pme1210	C5H11NO2S	L-Methionine	Amino acids and derivatives	1240000	2090000	1490000	391000	754000	229000	1.11	0.285	-1.81	down
pme2563	C8H14N2O5S	γ-Glu-Cys	Amino acids and derivatives	2500	6490	3160	20000	14600	14300	1.17	4.02	2.01	up
pme2914	C6H10O5	3-Hydroxy-3-methylpentane-1,5-dioic acid	Amino acids and derivatives	200000	188000	141000	93400	46700	102000	1.06	0.457	-1.13	down
pme3017	C4H9NO2	2-Aminoisobutyric acid	Amino acids and derivatives	248000	257000	203000	629000	634000	467000	1.22	2.45	1.29	up
pme3388	C7H16N4O2	H-HomoArg-OH	Amino acids and derivatives	833000	1310000	956000	349000	275000	242000	1.22	0.279	-1.84	down
pmp000967	C11H12N2O2	Tryptophan	Amino acids and derivatives	13100000	18000000	9350000	6620000	7770000	3110000	1	0.433	-1.21	down
Rfmb319	C6H11NO2	Pipecolic acid	Amino acids and derivatives	3210000	4270000	2840000	28400000	33200000	34600000	1.26	9.32	3.22	up
HmLn002358	C14H18O9	Vanillic acid-glucoside	Phenolic acids	6500000	18500000	6160000	1340000	2290000	2200000	1.13	0.187	-2.42	down
Hmtn001120	C14H20O8	5-(2-Hydroxyethyl)-2-O-glucosylohenol	Phenolic acids	217000	240000	154000	469000	424000	486000	1.2	2.26	1.17	up
Lmzn004190	C30H48O5	Tormentic Acid	Phenolic acids	42800	39900	32700	136000	115000	139000	1.25	3.39	1.76	up
mws0183	C7H6O4	Protocatechuic acid	Phenolic acids	38800	56800	27900	144000	110000	266000	1.15	4.21	2.07	up
mws0906	C16H22O8	Coniferin	Phenolic acids	3900000	7860000	3980000	1850000	2780000	2250000	1.06	0.438	-1.19	down
mws2212	C9H8O4	Caffeic acid	Phenolic acids	443000	224000	78300	16800	42000	41500	1.07	0.134	-2.9	down
pmb3066	C22H26O12	5-O-p-Coumaroyl shikimic acid O-hexoside	Phenolic acids	19000	13100	13800	57400	51800	40700	1.23	3.27	1.71	up
pmf0608	C9H6O3	Oxalic acid	Phenolic acids	85000	81100	46100	27800	39700	34400	1.07	0.48	-1.06	down
pmn001367	C13H16O9	Protocatechuic acid-4-glucoside*	Phenolic acids	12200000	12600000	11900000	4650000	6790000	6220000	1.21	0.481	-1.06	down
pmn001420	C15H18O9	1-O-[(E)-Caffeoyl]-β-D-glucopyranose	Phenolic acids	1800000	3300000	1860000	652000	1100000	1040000	1.1	0.401	-1.32	down
pmn001518	C13H16O10	1-O-Galloyl-β-D-glucose*	Phenolic acids	2250000	2610000	2380000	932000	1140000	1270000	1.23	0.461	-1.12	down
pmn001575	C7H6O4	Gentisic acid	Phenolic acids	37600	32600	25100	117000	113000	132000	1.25	3.8	1.93	up
pmn001660	C20H30O7	Cinncassiol A	Phenolic acids	29100	33500	29500	4850	4380	5950	1.26	0.165	-2.6	down
pmn001682	C9H8O4	Sorbic acid	Phenolic acids	224000	105000	33000	4950	18600	16000	1.05	0.109	-3.2	down
pmn001707	C30H46O5	Quillaic acid	Phenolic acids	3990000	3820000	3520000	1180000	1320000	1870000	1.21	0.386	-1.37	down
pmn001714	C16H24O7	3-Hydroxy-4-isopropylbenzylalchol 3-glucoside	Phenolic acids	897000	547000	441000	113000	117000	133000	1.22	0.192	-2.38	down
pmp000260	C13H16O10	6-O-Galloyl-β-D-glucopyranoside*	Phenolic acids	5900	6680	3910	21300	17500	28600	1.21	4.09	2.03	up
Zmhn002513	C17H22O10	Isosinapic acid-hexoside*	Phenolic acids	48900	54300	35000	96100	95100	88800	1.19	2.03	1.02	up
mws0609	C10H12N5O7P	Guanosine 3',5'-cyclic monophosphate	Nucleotides and derivatives	5650	5200	4940	20000	33900	28500	1.24	5.22	2.38	up
mws0847	C6H7N5	1-Methyladenine	Nucleotides and derivatives	40400	72500	52200	11200	23800	11400	1.15	0.281	-1.83	down
mws0884	C10H12N5O6P	Cyclic AMP	Nucleotides and derivatives	6910	3140	5850	30300	30400	31300	1.23	5.79	2.53	up
pme0183	C5H5N5O	2-Hydroxy-6-aminopurine	Nucleotides and derivatives	85000	90500	73500	26700	46000	17900	1.12	0.364	-1.46	down
pme0230	C10H13N5O4	Adenosine	Nucleotides and derivatives	6800000	5540000	6280000	29700000	30800000	27200000	1.26	4.71	2.23	up
pme0256	C5H4N4O2	Xanthine	Nucleotides and derivatives	4420	4580	2910	10100	33600	14400	1.13	4.88	2.29	up
pme3174	C9H14N3O8P	Cytidine 5'-monophosphate(Cytidylic acid)	Nucleotides and derivatives	9750	9840	7620	22100	16200	18500	1.2	2.09	1.06	up
pme3961	C10H13N5O3	Deoxyadenosine	Nucleotides and derivatives	12400	8720	13200	52100	54000	47200	1.25	4.47	2.16	up
mws0043	C21H22O8	Nobiletin	Flavonoids	4990000	15300000	11500000	302000	246000	694000	1.22	0.039	-4.68	down
mws0055	C20H20O7	Tangeretin	Flavonoids	3590000	9570000	7470000	525000	506000	1060000	1.2	0.101	-3.31	down
mws0036	C28H34O15	Hesperidin*	Flavonoids	701000	1890000	1830000	93500	104000	177000	1.21	0.0847	-3.56	down
pme0001	C28H34O15	Hesperetin 7-O-neohesperidoside(Neohesperidin)*	Flavonoids	688000	2050000	1830000	101000	114000	157000	1.21	0.0815	-3.62	down
pmp001076	C20H20O7	Isosinensetin	Flavonoids	212000	941000	721000	10800	10200	22100	1.22	0.023	-5.44	down
Hmmp002336	C30H26O14	Quercetin-O-feruloyl-Pentoside	Flavonoids	168000	159000	142000	540000	580000	609000	1.26	3.69	1.88	up
pmp000117	C22H24O9	3,5,6,7,8,3',4'-Heptamethoxyflavone	Flavonoids	98600	374000	275000	14100	13400	29200	1.19	0.0759	-3.72	down
Lmzp002365	C22H24O11	Hesperetin-7-O-glucoside	Flavonoids	69600	178000	117000	13200	20900	26700	1.18	0.167	-2.58	down
mws0049	C15H14O7	Gallocatechin*	Flavonoids	69400	59800	54000	191000	188000	253000	1.24	3.45	1.79	up
Lmdp003286	C21H20O12	isohyperoside	Flavonoids	68800	75000	43300	179000	131000	247000	1.15	2.98	1.58	up
mws0061	C21H20O12	Quercetin-3-O-β-D-Galactoside (Hyperin)	Flavonoids	61700	45000	43600	136000	115000	194000	1.2	2.96	1.56	up
GQ512002	C28H32O16	Isorhamnetin-3-O-rutinoside (Narcissin)	Flavonoids	61500	45500	44900	168000	176000	181000	1.25	3.46	1.79	up
mws0059	C27H30O16	Quercetin-3-O-rutinoside (Rutin)	Flavonoids	59500	45400	42100	184000	154000	181000	1.25	3.53	1.82	up
pmn001583	C27H30O16	Quercetin-3-O-robinobioside	Flavonoids	47000	43600	29900	133000	133000	150000	1.24	3.46	1.79	up
pmp000109	C19H18O6	Tetramethyl-O-isoscutellarein	Flavonoids	46300	159000	119000	3380	2900	6560	1.22	0.0397	-4.66	down
mws1066	C27H32O14	Naringenin-7-O-Rutinoside(Narirutin)	Flavonoids	38900	82700	78900	4930	7290	7810	1.23	0.0999	-3.32	down
mws0791	C28H34O14	Poncirin(Isosakuranetin-7-neohesperidoside)	Flavonoids	34200	90200	60500	2620	2830	6790	1.21	0.0661	-3.92	down
mws1290	C30H26O13	Tiliroside	Flavonoids	28900	96800	57000	3720	5110	6400	1.21	0.0834	-3.58	down
pmp000113	C20H20O8	5-Hydroxy-6,7,8,3',4'-pentamethoxyflavone	Flavonoids	25200	81300	67100	6230	4750	11500	1.16	0.13	-2.95	down
mws1661	C28H32O15	Diosmin	Flavonoids	20400	95200	76400	7350	10500	15300	1.06	0.173	-2.53	down
pmb3023	C21H22O11	Eriodictyol C-hexoside	Flavonoids	20300	26900	13600	541000	452000	450000	1.26	23.7	4.57	up
pmp000114	C21H24O8	5,6,7,8,3',4'-Hexamethoxyflavanone	Flavonoids	19000	44800	33400	3450	2730	5650	1.21	0.122	-3.04	down
mws2209	C21H20O11	Kaempferol-3-O-glucoside (Astragalin)	Flavonoids	15900	21200	30800	90400	92800	89300	1.22	4.02	2.01	up
pme1611	C21H22O10	Isohemiphloin	Flavonoids	15700	13500	14700	52400	55600	62300	1.26	3.88	1.96	up
pme0369	C27H30O15	Kaempferol-3-O-rutinoside(Nicotiflorin)	Flavonoids	10500	2370	4910	41800	36500	41500	1.17	6.75	2.75	up
mws1179	C21H22O10	Naringenin-7-O-glucoside	Flavonoids	8530	7320	4430	17100	16300	16800	1.17	2.48	1.31	up
Hmcp002268	C23H24O12	Limocitrin 3-rhamnoside	Flavonoids	8420	5430	5390	42100	55000	46800	1.25	7.49	2.9	up
Li512117	C27H30O16	Quercetin-3-O-neohesperidoside	Flavonoids	7670	5620	4540	19400	18000	28200	1.21	3.68	1.88	up
Hmmp002121	C23H16O11	Isorhamnetin-O-gallate	Flavonoids	5510	3210	3220	12300	20500	14100	1.2	3.93	1.98	up
Hmln001933	C21H20O13	Myricetin-3-O-galactoside	Flavonoids	3500	3680	1110	9660	10800	17200	1.12	4.54	2.18	up
pme1773	C27H31O15+	Cyanidin-3-O-rutinoside (Keracyanin)	Flavonoids	3330	2300	2780	21700	14700	23000	1.25	7.07	2.82	up
mws2118	C21H24O10	Phlorizin	Flavonoids	2720	2140	1590	8670	9990	9290	1.24	4.33	2.11	up
Zmhp004065	C18H16O7	7,8-Dihydroxy-5,6,4'-trimethoxyflavone	Flavonoids	2450	7490	5310	326	1000	733	1.15	0.135	-2.89	down
pmb0665	C27H30O16	Luteolin-8-C-hexosyl-O-hexoside	Flavonoids	2330	4840	1570	17000	16100	16900	1.2	5.73	2.52	up
Hmjp002337	C10H8O4	Isoscopoletin (6-Hydroxy-7-Methoxycoumarin)*	Lignans and Coumarins	29400	34800	28100	75600	84300	40700	1.07	2.17	1.12	up
mws0097	C20H22O6	Pinoresinol	Lignans and Coumarins	184000	171000	96900	68000	48700	92600	1.03	0.463	-1.11	down
mws1075	C10H8O3	7-Methoxycoumarin	Lignans and Coumarins	13900	15200	14000	3030	2480	5320	1.21	0.251	-1.99	down
pmb2723	C21H26O13	4-hydroxycoumarin di-glucoside	Lignans and Coumarins	12800	10400	8090	20600	23300	20700	1.19	2.06	1.04	up
pmp000682	C26H32O11	Matairesinoside	Lignans and Coumarins	786000	1480000	678000	3710000	6460000	6510000	1.2	5.67	2.5	up
Hmln003398	C30H48O6	2α,3α,19α,23-Tetraydroxy-urs-12-en 28-oic acid	Others	4640000	4840000	3580000	539000	687000	904000	1.24	0.163	-2.61	down
Lmdp003146	C10H14O2	Rhododendrol	Others	57600	56500	76500	197000	240000	246000	1.25	3.58	1.84	up
Lmtn002233	C15H20O8	androsin	Others	776000	865000	712000	1970000	1830000	2830000	1.22	2.81	1.49	up
mws0491	C8H11N	Phenethylamine	Others	229000	232000	229000	86200	87700	104000	1.26	0.403	-1.31	down
mws0655	C8H10NO6P	Pyridoxal 5'-phosphate	Others	37700	37000	28900	15400	11600	8840	1.2	0.346	-1.53	down
mws0704	C2H8NO4P	O-Phosphorylethanolamine	Others	6880	10200	9160	33200	27600	27900	1.24	3.39	1.76	up
mws1589	C18H32O16	Panose	Others	55700	51800	48600	128000	180000	65900	1.01	2.4	1.26	up
pmb0801	C14H19NO9	4-Pyridoxic acid O-hexoside	Others	162000	167000	151000	401000	360000	357000	1.26	2.33	1.22	up
pmb3081	C6H11PO11	Glucarate O-Phosphoric acid	Others	39700000	36100000	42100000	24200000	13200000	19400000	1.14	0.482	-1.05	down
pme0500	C18H32O16	D-(+)-Melezitose	Others	80200	79000	69200	226000	156000	203000	1.23	2.56	1.36	up
pme1383	C8H11NO3	Pyridoxine	Others	2220000	2600000	2080000	1130000	1050000	1010000	1.24	0.464	-1.11	down
pme2596	C8H9NO4	4-Pyridoxic acid	Others	15200	13900	15400	77100	76400	81000	1.27	5.27	2.4	up
pmp001265	C24H49NO8	2-Amino-4-dihydroxy octadecyl β-D-galactoside)	Others	20600	23900	25900	8900	9620	7990	1.25	0.377	-1.41	down
Zmhn001375	C14H18O9	Vanillic acid-C-glucoside	Others	108000	85900	106000	411000	419000	418000	1.26	4.16	2.06	up
pmn001667	C30H26O12	Procyanidin B4	Tannins	33000	21900	15200	48600	45500	58600	1.1	2.18	1.13	up
pmp000280	C45H38O18	Procyanidin C2	Tannins	23900	14000	11000	65600	57600	92900	1.2	4.42	2.14	up
mws0677	C12H14N2O2	N-Acetyl-5-hydroxytryptamine	Alkaloids	71000	122000	66400	26500	32100	21200	1.18	0.307	-1.7	down
pmb0484	C5H13NO	Choline	Alkaloids	3020000	2870000	2380000	4880000	6460000	5830000	1.22	2.08	1.05	up
pmb1096	C8H7N	Indole	Alkaloids	21700	25500	13700	10200	11500	7120	1.06	0.475	-1.08	down
pme2268	C7H7NO2	Trigonelline	Alkaloids	9790	11000	6350	820000	867000	577000	1.26	83.3	6.38	up
pmp001248	C20H30NO9+	Caffeoylcholine 5-glucoside*	Alkaloids	44900	37400	42000	7170	9870	10100	1.25	0.218	-2.2	down
pmp001249	C20H30NO9+	Caffeoylcholine 6-glucoside*	Alkaloids	39300	41200	33800	8890	7470	9060	1.26	0.222	-2.17	down
pmp001287	C8H9N	N-Benzylmethylene isomethylamine	Alkaloids	7110000	8290000	5210000	2620000	3500000	2230000	1.17	0.405	-1.3	down
Hmjn003948	C30H48O5	Madasiatic acid	Terpenoids	8860000	6040000	6050000	2780000	3220000	4150000	1.14	0.485	-1.04	down
Hmjn005621	C30H48O4	Corosolic acid	Terpenoids	2150000	1820000	1440000	374000	372000	439000	1.25	0.219	-2.19	down
Lmmn004145	C38H60O10	3-O-(2-O-Acetyl-β-D-glucopyranosyl) oleanolic acid	Terpenoids	517000	326000	530000	1060000	1230000	623000	1.03	2.12	1.08	up
mws1629	C15H22O9	Aucubin	Terpenoids	75900	144000	83300	26600	44100	38200	1.13	0.359	-1.48	down
pmn001426	C30H48O5	Euscaphic acid	Terpenoids	1670	3350	2700	7990	6610	8770	1.18	3.03	1.6	up
pmn001591	C30H48O5	Rutundic acid	Terpenoids	81900	87500	63100	144000	166000	156000	1.21	2	1	up
pmn001705	C30H48O4	3,24-Dihydroxy-17,21-semiacetal-12(13)oleanolic fruit	Terpenoids	421000	531000	215000	1710000	1290000	2100000	1.18	4.37	2.13	up
pmn001708	C30H48O5	Asiatic acid	Terpenoids	1630	2140	1650	6480	5440	6030	1.25	3.31	1.73	up
pmp000268	C30H46O5	Rosamultic acid	Terpenoids	183000	175000	114000	34600	45400	55000	1.2	0.286	-1.81	down
pmp000269	C30H48O5	Arjunic Acid	Terpenoids	361000	344000	191000	73100	75700	118000	1.16	0.298	-1.75	down
pmp000314	C30H46O4	3β,16α-Dihydroxylanosta-7,9(11),24-trien-21-oic acid	Terpenoids	111000	127000	88900	30400	31400	46300	1.21	0.33	-1.6	down
pmp000441	C30H46O4	Obtusilin	Terpenoids	240000	188000	173000	76000	69100	106000	1.19	0.417	-1.26	down
pmp000444	C30H46O5	27,28-Dicarboxyl ursolic acid	Terpenoids	26800	39800	16200	8010	5060	8840	1.14	0.264	-1.92	down
pmp001054	C17H24O11	Gardenoside	Terpenoids	43800	44500	52600	15100	12100	14800	1.25	0.299	-1.74	down
mws0154	C7H10O5	Shikimic acid	Organic acids	65900	66800	47300	122000	149000	118000	1.2	2.16	1.11	up
mws0192	C4H6O4	Succinic acid	Organic acids	5170000	5510000	5320000	10800000	11700000	12800000	1.26	2.21	1.14	up
mws0275	C4H6O5	L-(-)-Malic acid	Organic acids	1750000	1570000	1170000	2910000	3550000	3240000	1.2	2.17	1.11	up
mws0470	C4H6O4	Methylmalonic acid	Organic acids	5410000	6100000	5890000	11800000	12200000	13100000	1.26	2.13	1.09	up
mws0473	C5H8O4	2-Methylsuccinic acid	Organic acids	1600000	1590000	1280000	3880000	4230000	4430000	1.25	2.8	1.49	up
mws0567	C5H11N3O2	4-Guanidinobutyric acid	Organic acids	328000	386000	481000	160000	189000	193000	1.21	0.454	-1.14	down
mws0671	C4H9NO3	L-Homoserine	Organic acids	321000	465000	271000	828000	762000	543000	1.1	2.02	1.01	up
pme3009	C6H6O6	Trans-Citridic acid	Organic acids	802000	330000	500000	163000	227000	210000	1.09	0.368	-1.44	down
pme3207	C6H6O4	Trans,trans-Muconic acid	Organic acids	62500	53600	97500	37500	30000	33000	1.12	0.47	-1.09	down
Hmyp007396	C37H68NO9P	PC(oxo-11:0/18:2)	Lipids	358000	417000	426000	184000	142000	240000	1.17	0.471	-1.09	down
mws0120	C8H20NO6P	Choline alfoscerate	Lipids	100000	150000	114000	510000	689000	476000	1.24	4.6	2.2	up
mws0359	C15H30O2	Pentadecanoic Acid	Lipids	11800	11400	13300	22200	24700	28300	1.24	2.07	1.05	up
mws0361	C16H30O2	Palmitoleic Acid	Lipids	2090	2420	1940	7710	7830	10500	1.25	4.04	2.01	up
mws5045	C12H24O3	12-Hydroxydodecanoic acid	Lipids	74800	41100	28200	9500	12100	11700	1.17	0.232	-2.11	down
pmb0164	C21H38O4	MAG(18:2)isomer1	Lipids	7750	7060	6240	25300	42900	27200	1.23	4.53	2.18	up
pmb0855	C24H50NO7P	LysoPC 16:0	Lipids	4510000	6800000	4470000	14300000	16700000	13100000	1.22	2.8	1.48	up
pmb0876	C21H44NO7P	LysoPE 16:0	Lipids	1170000	1330000	1080000	3100000	3480000	2880000	1.25	2.65	1.4	up
pmb0890	C21H38O4	MAG(18:2)	Lipids	79800	74700	48800	26500	27200	25600	1.2	0.39	-1.36	down
pmb2444	C21H36O4	MAG(18:3)isomer1	Lipids	376000	367000	281000	109000	114000	130000	1.24	0.344	-1.54	down
pmb2786	C18H30O3	9-HOTrE	Lipids	14200	13500	8190	3330	6510	5530	1.07	0.428	-1.22	down
pmd0130	C22H46NO7P	LysoPC 14:0(2n isomer)	Lipids	1710	2370	3430	9170	9620	7220	1.2	3.47	1.79	up
pmd0132	C24H50NO7P	LysoPC 16:0(2n isomer)	Lipids	263000	333000	299000	701000	689000	748000	1.25	2.39	1.26	up
pmn001688	C18H32O3	9S-Hyroxy-10E,12E-octadecadienoic acid	Lipids	54500	43700	26900	16500	16800	25100	1.05	0.467	-1.1	down
pmn001691	C18H32O5	9,12,13-Trihyroxy-10,15-octadecadienoic acid	Lipids	22400	14400	13300	4550	3800	8040	1.14	0.328	-1.61	down
pmp001270	C24H48NO7P	LysoPC 16:1	Lipids	33600	45900	56500	108000	86600	118000	1.17	2.3	1.2	up
pmp001271	C33H58O14	2,3-Dihydroxypropyl-9,12-octadecadienoate-hexose-hexose	Lipids	21400	20300	9650	32400	63200	54900	1.09	2.93	1.55	up
pmp001276	C33H56O14	2,3-Dihydroxypropyl-9,12,15-octadecatrienoate-hexose-hexose	Lipids	51700	78900	89600	159000	159000	143000	1.16	2.09	1.06	up
pmp001278	C24H50NO7P	LysoPC(16:1)	Lipids	4370000	5300000	3720000	12100000	14100000	11500000	1.24	2.82	1.49	up
mws5035	C15H22N2O3	Leucylphenylalanine	Amino acids and derivatives	33500	61700	45700	3200	5320	14500	1.14	0.164	-2.61	down
mws1584	C25H24O12	Cynarin	Phenolic acids	12900	19200	13300	6080	7140	5510	1.2	0.412	-1.28	down
pmb3064	C22H28O13	3-O-p-coumaroyl quinic acid O-hexoside	Phenolic acids	9	9	9	9870	14400	5840	1.26	1120	10.1	up
pmn001695	C16H20O10	Trihydroxycinnamoylquinic acid	Phenolic acids	10600	9120	7000	9	9	9	1.27	0.00101	-9.95	down
pmp000545	C16H18O9	4-Caffeoylquinic acid*	Phenolic acids	9	9	9	39600	34600	34400	1.27	4020	12	up
Hmpp003270	C21H20O11	Luteolin-4'-O-β-D-glucoside	Flavonoids	9	9	9	97500	94100	88500	1.27	10400	13.3	up
pmb3000	C24H24O12	Chrysoeriol-O-acetylhexoside	Flavonoids	59600	35700	14500	9	9	9	1.26	0.000246	-12	down
Lmtn002324	C19H28O11	Benzyl-β-D-glucopyranosyl (1-6)-β-D-glucopyranoside	Others	11800	6000	4230	9	9	9	1.26	0.00123	-9.67	down
pmb0837	C30H24O12	Procyanidin A3	Tannins	9	9	9	4960	5280	3860	1.27	522	9.03	up
pme1137	C6H5NO3	6-Hydroxynicotinic acid	Alkaloids	12800	14900	11800	9	9	9	1.27	0.000683	-10.5	down
pmn001587	C18H24O12	Asperulosidic acid	Terpenoids	23100	31000	10900	9	9	9	1.26	0.000415	-11.2	down
pmp000271	C30H48O6	1β,2α,3α,19α-Tetrahydroxyurs-12-en-28-oic acid	Terpenoids	9	9	9	13500	17400	16100	1.27	1740	10.8	up
pmp000438	C30H50O2	Betulin	Terpenoids	8330	8560	4020	9	9	9	1.26	0.00129	-9.6	down

## Sheet: Table S3
Table S3. Details of the 140 DAMs between MM-11 and MM-16.
Index	Formula	Compounds.x	Class	MM-11-1	MM-11-2	MM-11-3	MM-16-1	MM-16-2	MM-16-3	VIP(16/11)	Fold_Change(16/11)	Log2FC(16/11)	Type(16/11)
mws0001	C4H8N2O3	L-Asparagine	Amino acids and derivatives	171000	157000	111000	494000	214000	335000	1.07	0.421	-1.25	down
mws0216	C5H9NO3	Trans-4-Hydroxy-L-proline	Amino acids and derivatives	477000	357000	528000	86500	86300	94100	1.27	5.1	2.35	up
mws0221	C6H12N2O4S2	L-(-)-Cystine	Amino acids and derivatives	9020	8500	11300	24200	37700	40000	1.24	0.282	-1.82	down
mws0230	C4H9NO3	L-(-)-Threonine	Amino acids and derivatives	666000	547000	410000	135000	135000	151000	1.26	3.86	1.95	up
mws0254	C6H9N3O2	L-Histidine	Amino acids and derivatives	106000	158000	56500	555000	344000	342000	1.16	0.258	-1.96	down
mws0260	C6H14N4O2	L-(+)-Arginine	Amino acids and derivatives	4540000	4000000	3780000	67900000	51000000	52100000	1.28	0.0721	-3.79	down
mws0340	C6H8O4	2,3-Dimethylsuccinic acid	Amino acids and derivatives	19400	18600	22100	92200	53700	95000	1.24	0.249	-2	down
mws0875	C5H10N2O3S	Cys-Gly	Amino acids and derivatives	9230	9610	9820	25100	15100	18200	1.18	0.49	-1.03	down
mws0890	C3H7NO3	D-Serine	Amino acids and derivatives	157000	115000	69000	12300	15300	11500	1.25	8.77	3.13	up
pmb2591	C13H14N2O3	Acetyltryptophan	Amino acids and derivatives	15000	12800	14300	156000	90300	199000	1.26	0.0947	-3.4	down
pme0006	C5H9NO2	L-Proline	Amino acids and derivatives	22300000	15700000	14800000	7310000	8590000	7180000	1.22	2.29	1.2	up
pme0008	C6H13N3O3	L-Citrulline	Amino acids and derivatives	457000	360000	379000	1130000	862000	1000000	1.25	0.399	-1.33	down
pme0026	C6H14N2O2	L-(+)-Lysine	Amino acids and derivatives	487000	416000	342000	1510000	1250000	1250000	1.26	0.31	-1.69	down
pme0120	C5H11NO2	5-Aminovaleric acid	Amino acids and derivatives	25300	13600	16500	79500	75800	81500	1.25	0.234	-2.09	down
pme0193	C5H10N2O3	L-Glutamine	Amino acids and derivatives	650000	504000	436000	2070000	1650000	1700000	1.26	0.293	-1.77	down
pme2122	C5H9N3	Histamine	Amino acids and derivatives	69800	61900	60300	198000	135000	206000	1.24	0.356	-1.49	down
pme2563	C8H14N2O5S	γ-Glu-Cys	Amino acids and derivatives	20000	14600	14300	3080	3010	5000	1.25	4.41	2.14	up
pme2914	C6H10O5	3-Hydroxy-3-methylpentane-1,5-dioic acid	Amino acids and derivatives	93400	46700	102000	458000	171000	676000	1.1	0.186	-2.43	down
pme3388	C7H16N4O2	H-HomoArg-OH	Amino acids and derivatives	349000	275000	242000	1550000	1220000	1160000	1.27	0.22	-2.18	down
pmp000967	C11H12N2O2	Tryptophan	Amino acids and derivatives	6620000	7770000	3110000	17100000	13000000	16500000	1.12	0.376	-1.41	down
Rfmb319	C6H11NO2	Pipecolic acid	Amino acids and derivatives	28400000	33200000	34600000	5720000	2700000	6370000	1.24	6.5	2.7	up
Li512113	C20H20O12	Maleoyl-caffeoylquinic acid	Phenolic acids	3130000	2770000	2640000	7690000	6720000	8150000	1.27	0.378	-1.4	down
Lmzn004190	C30H48O5	Tormentic Acid	Phenolic acids	136000	115000	139000	32200	43800	37200	1.27	3.45	1.79	up
mws0014	C10H10O4	Ferulic acid	Phenolic acids	4530	6860	10000	21300	22000	13600	1.13	0.376	-1.41	down
mws0093	C10H12O3	Coniferyl alcohol	Phenolic acids	23800	21900	40000	71100	38100	80400	1.03	0.452	-1.15	down
mws0183	C7H6O4	Protocatechuic acid	Phenolic acids	144000	110000	266000	74400	51900	74300	1.08	2.59	1.37	up
mws0458	C8H8O3	Vanillin	Phenolic acids	143000	134000	163000	604000	340000	485000	1.23	0.308	-1.7	down
mws0749	C7H6O3	4-Hydroxybenzoic acid	Phenolic acids	92000	105000	129000	292000	197000	225000	1.2	0.456	-1.13	down
mws2120	C13H8O8	Brevifolin carboxylic acid	Phenolic acids	60900	86700	84300	166000	95700	238000	1	0.464	-1.11	down
mws2212	C9H8O4	Caffeic acid	Phenolic acids	16800	42000	41500	526000	965000	720000	1.26	0.0454	-4.46	down
pmb0752	C17H20O9	3-O-Feruloyl quinic acid	Phenolic acids	3270	4370	3400	11400	7550	11500	1.22	0.362	-1.47	down
pmb2871	C13H16O9	2,5-Dihydroxy benzoic acid O-hexside*	Phenolic acids	7780000	7890000	7960000	22700000	20000000	22500000	1.28	0.362	-1.47	down
pmb3066	C22H26O12	5-O-p-Coumaroyl shikimic acid O-hexoside	Phenolic acids	57400	51800	40700	10000	8720	18400	1.22	4.04	2.01	up
pmb3107	C15H20O10	Glucosyringic Acid	Phenolic acids	499000	491000	560000	237000	261000	224000	1.27	2.15	1.1	up
pmf0284	C10H10O3	Riboprine	Phenolic acids	32800	26900	41800	80300	51500	78900	1.14	0.482	-1.05	down
pmf0608	C9H6O3	Oxalic acid	Phenolic acids	27800	39700	34400	597000	230000	343000	1.25	0.0871	-3.52	down
pmn001367	C13H16O9	Protocatechuic acid-4-glucoside*	Phenolic acids	4650000	6790000	6220000	31600000	23200000	34500000	1.26	0.198	-2.34	down
pmn001517	C15H22O8	3,4,5-Trimethoxyphenyl-β-D-Glucopyranoside	Phenolic acids	12500000	12400000	14600000	5800000	6260000	7140000	1.26	2.06	1.04	up
pmn001518	C13H16O10	1-O-Galloyl-β-D-glucose*	Phenolic acids	932000	1140000	1270000	3360000	2180000	3570000	1.21	0.367	-1.45	down
pmn001575	C7H6O4	Gentisic acid	Phenolic acids	117000	113000	132000	43900	63900	38800	1.22	2.47	1.3	up
pmn001682	C9H8O4	Sorbic acid	Phenolic acids	4950	18600	16000	207000	486000	346000	1.24	0.0381	-4.72	down
pmn001707	C30H46O5	Quillaic acid	Phenolic acids	1180000	1320000	1870000	6500000	3930000	6140000	1.23	0.264	-1.92	down
pmn001714	C16H24O7	3-Hydroxy-4-isopropylbenzylalchol 3-glucoside	Phenolic acids	113000	117000	133000	295000	247000	502000	1.18	0.347	-1.53	down
pmp001086	C6H6O3	5-Hydroxymethylfurfural	Phenolic acids	350000	368000	314000	139000	170000	123000	1.25	2.38	1.25	up
Zmhn002227	C17H22O10	Sinapic acid-glycoside*	Phenolic acids	544000	599000	529000	132000	203000	219000	1.24	3.01	1.59	up
mws0255	C4H5N3O	Cytosine	Nucleotides and derivatives	53700	58200	58400	246000	158000	238000	1.26	0.266	-1.91	down
mws0675	C11H15N2O8P	β-Nicotinamide mononucleotide	Nucleotides and derivatives	13600	12800	13700	28500	36700	27300	1.26	0.434	-1.21	down
mws0884	C10H12N5O6P	Cyclic AMP	Nucleotides and derivatives	30300	30400	31300	4610	4120	4730	1.29	6.84	2.77	up
pmb0981	C10H14N5O7P	Adenosine 5'-monophosphate	Nucleotides and derivatives	34100	43600	33300	139000	130000	136000	1.27	0.275	-1.86	down
pme0040	C5H5N5	Adenine	Nucleotides and derivatives	649000	917000	741000	1850000	1880000	1340000	1.21	0.455	-1.14	down
pme0183	C5H5N5O	2-Hydroxy-6-aminopurine	Nucleotides and derivatives	26700	46000	17900	73000	62500	63500	1.08	0.455	-1.13	down
pme0230	C10H13N5O4	Adenosine	Nucleotides and derivatives	29700000	30800000	27200000	9220000	7340000	7570000	1.28	3.63	1.86	up
pme0256	C5H4N4O2	Xanthine	Nucleotides and derivatives	10100	33600	14400	143000	59500	68400	1.12	0.215	-2.22	down
mws0043	C21H22O8	Nobiletin	Flavonoid	302000	246000	694000	1360000	1260000	1170000	1.15	0.327	-1.61	down
pmp001076	C20H20O7	Isosinensetin	Flavonoid	10800	10200	22100	39900	34200	28500	1.12	0.42	-1.25	down
pmp000117	C22H24O9	3,5,6,7,8,3',4'-Heptamethoxyflavone	Flavonols	14100	13400	29200	114000	134000	98100	1.24	0.164	-2.61	down
GQ512002	C28H32O16	Isorhamnetin-3-O-rutinoside (Narcissin)	Flavonols	168000	176000	181000	23800	45300	61200	1.2	4.03	2.01	up
mws1066	C27H32O14	Naringenin-7-O-Rutinoside(Narirutin)	Dihydroflavone	4930	7290	7810	22200	20000	9970	1.09	0.384	-1.38	down
mws0791	C28H34O14	Poncirin(Isosakuranetin-7-neohesperidoside)	Dihydroflavone	2620	2830	6790	13500	8700	7760	1.05	0.408	-1.29	down
pmb3023	C21H22O11	Eriodictyol C-hexoside	Dihydroflavone	541000	452000	450000	114000	73300	86600	1.27	5.26	2.4	up
pme1611	C21H22O10	Isohemiphloin	Flavonoid carbonoside	52400	55600	62300	15600	21800	24300	1.24	2.77	1.47	up
pme0369	C27H30O15	Kaempferol-3-O-rutinoside(Nicotiflorin)	Flavonols	41800	36500	41500	8570	19200	18100	1.14	2.61	1.39	up
pmn001668	C21H20O9	Apigenin-3-O-rhamnoside	Flavonoid	13300	12100	10700	45200	20400	42400	1.15	0.333	-1.58	down
Li512111	C24H24O13	Isorhamnetin-acetyl hexoside	Flavonols	5670	4520	5070	10500	9950	18000	1.17	0.396	-1.34	down
pme1773	C27H31O15+	Cyanidin-3-O-rutinoside (Keracyanin)	Anthocyanins	21700	14700	23000	30300	41200	56000	1.1	0.466	-1.1	down
Zmhp004065	C18H16O7	7,8-Dihydroxy-5,6,4'-trimethoxyflavone	Flavonoid	326	1000	733	2740	2970	2160	1.16	0.262	-1.93	down
Hmcn002743	C22H26O8	Lirioresinol-A	Lignans	66300	53800	64900	151000	109000	116000	1.22	0.493	-1.02	down
Lmqn001932	C28H36O13	Syringaresinol-4'-O-β-D-monO-glucoside	Lignans	122000	129000	129000	34400	56600	50000	1.23	2.69	1.43	up
mws0097	C20H22O6	Pinoresinol	Lignans	68000	48700	92600	396000	198000	348000	1.21	0.222	-2.17	down
mws1015	C15H16O9	Esculin(6,7-DihydroxyCoumarin-6-glucoside)	Coumarins	516000	787000	558000	2530000	1420000	2560000	1.2	0.286	-1.81	down
mws1075	C10H8O3	7-Methoxycoumarin	Coumarins	3030	2480	5320	50100	27100	45200	1.25	0.0884	-3.5	down
mws1077	C16H18O9	Scopolin	Coumarins	33100	47200	40700	97400	76000	94000	1.23	0.453	-1.14	down
pmf0359	C15H16O8	Skimmin	Coumarins	3710000	4990000	4100000	28300000	21000000	29600000	1.27	0.162	-2.62	down
pmn001370	C32H42O16	Pinoresinol diglucoside	Lignans	93400	115000	122000	921000	328000	680000	1.21	0.171	-2.55	down
pmn001378	C26H32O11	Terpineol monO-glucoside	Lignans	347000	367000	442000	2870000	1220000	2590000	1.22	0.173	-2.53	down
pmn001663	C22H26O8	Syringaresinol	Lignans	15100	12500	15900	33100	27200	29600	1.25	0.484	-1.05	down
pmp000682	C26H32O11	Matairesinoside	Lignans	3710000	6460000	6510000	1040000	1270000	1730000	1.22	4.13	2.05	up
Rfmb25702	C28H34O12	Pinoresinol-acetylglucose	Lignans	41000	53900	58800	706000	306000	939000	1.24	0.0788	-3.67	down
Rfmb26201	C30H38O14	Syringaresinol-aceGlu	Lignans	1560000	1280000	952000	2580000	3740000	3600000	1.2	0.382	-1.39	down
Hmln003398	C30H48O6	2α,3α,19α,23-Tetraydroxy-urs-12-en 28-oic acid	Others	539000	687000	904000	6960000	4000000	5950000	1.26	0.126	-2.99	down
mws0655	C8H10NO6P	Pyridoxal 5'-phosphate	Vitamin	15400	11600	8840	38900	31400	42200	1.22	0.319	-1.65	down
mws1090	C6H13O9P	Glucose-1-phosphate	Saccharides and Alcohols	428000	274000	313000	558000	1030000	622000	1.1	0.46	-1.12	down
mws1589	C18H32O16	Panose	Saccharides and Alcohols	128000	180000	65900	40600	24300	39700	1.13	3.57	1.84	up
pme0500	C18H32O16	D-(+)-Melezitose	Saccharides and Alcohols	226000	156000	203000	29000	44300	31600	1.26	5.58	2.48	up
pme2596	C8H9NO4	4-Pyridoxic acid	Vitamin	77100	76400	81000	28000	23500	29400	1.28	2.9	1.53	up
pmn001423	C19H30O8	Roseoside	Others	37200	20300	32500	60600	77800	56100	1.14	0.463	-1.11	down
pmp001265	C24H49NO8	2-Amino-4-dihydroxy octadecyl β-D-galactoside)	Others	8900	9620	7990	18700	16500	21800	1.25	0.465	-1.1	down
Zmhn001375	C14H18O9	Vanillic acid-C-glucoside	Others	411000	419000	418000	167000	103000	139000	1.25	3.05	1.61	up
pme0434	C30H26O12	Procyanidin B2	Proanthocyanidins	325000	374000	436000	3180000	1240000	6210000	1.17	0.107	-3.23	down
pmp000274	C30H26O12	Procyanidin B3	Proanthocyanidins	13400	18500	18000	190000	89900	340000	1.22	0.0806	-3.63	down
pmp000280	C45H38O18	Procyanidin C2	Proanthocyanidins	65600	57600	92900	365000	200000	701000	1.17	0.171	-2.55	down
mws0005	C10H12N2	Tryptamine	Plumerane	8160	6750	14500	166000	156000	94000	1.26	0.0709	-3.82	down
mws0677	C12H14N2O2	N-Acetyl-5-hydroxytryptamine	Alkaloids	26500	32100	21200	56300	50600	57000	1.21	0.487	-1.04	down
pmb0501	C5H14N4	Agmatine	Phenolamine	6200	9760	5120	25500	16800	20500	1.19	0.336	-1.57	down
pmb1096	C8H7N	Indole	Plumerane	10200	11500	7120	24800	18500	23000	1.19	0.436	-1.2	down
pme2268	C7H7NO2	Trigonelline	Alkaloids	820000	867000	577000	4200	6170	3870	1.28	159	7.31	up
pmp001248	C20H30NO9+	Caffeoylcholine 5-glucoside*	Alkaloids	7170	9870	10100	54000	39500	62400	1.26	0.174	-2.52	down
pmp001249	C20H30NO9+	Caffeoylcholine 6-glucoside*	Alkaloids	8890	7470	9060	64200	43000	61500	1.27	0.151	-2.73	down
Hmjn003948	C30H48O5	Madasiatic acid	Triterpene	2780000	3220000	4150000	7890000	6490000	7340000	1.22	0.468	-1.1	down
Hmjn005621	C30H48O4	Corosolic acid	Terpene	374000	372000	439000	3610000	1340000	2790000	1.22	0.153	-2.71	down
Lmmn004145	C38H60O10	3-O-(2-O-Acetyl-β-D-glucopyranosyl) oleanolic acid	Triterpene	1060000	1230000	623000	310000	528000	182000	1.07	2.85	1.51	up
mws1629	C15H22O9	Aucubin	Sesquiterpenoids	26600	44100	38200	16400	14500	16600	1.2	2.3	1.2	up
pmn001426	C30H48O5	Euscaphic acid	Triterpene	7990	6610	8770	1890	2580	1100	1.21	4.2	2.07	up
pmn001708	C30H48O5	Asiatic acid	Triterpene	6480	5440	6030	3500	3050	1710	1.13	2.17	1.12	up
pmp000268	C30H46O5	Rosamultic acid	Triterpene	34600	45400	55000	564000	261000	415000	1.25	0.109	-3.2	down
pmp000269	C30H48O5	Arjunic Acid	Triterpene	73100	75700	118000	701000	307000	586000	1.22	0.168	-2.58	down
pmp000314	C30H46O4	3β,16α-Dihydroxylanosta-7,9(11),24-trien-21-oic acid	Triterpene	30400	31400	46300	173000	117000	161000	1.25	0.239	-2.06	down
pmp000441	C30H46O4	Obtusilin	Triterpene	76000	69100	106000	243000	191000	205000	1.23	0.392	-1.35	down
pmp000444	C30H46O5	27,28-Dicarboxyl ursolic acid	Triterpene	8010	5060	8840	204000	85300	140000	1.26	0.051	-4.29	down
pmp000782	C39H54O7	Caffeoyl hawthorn acid	Triterpene	20200	18700	41100	5960	4660	7770	1.19	4.35	2.12	up
pmp000914	C15H16O4	Lindenenol D	Sesquiterpenoids	26700	31600	37000	121000	88800	89600	1.25	0.318	-1.65	down
mws0147	C5H10O3	3-Hydroxy-3-methyl butyric acid	Organic acids	269000	220000	357000	2530000	791000	1840000	1.18	0.164	-2.61	down
mws0154	C7H10O5	Shikimic acid	Organic acids	122000	149000	118000	429000	289000	370000	1.24	0.358	-1.48	down
mws0236	C2H7NO3S	2-Aminoethanesulfonic acid	Organic acids	19100	17000	13400	47300	33700	24300	1.1	0.47	-1.09	down
mws0275	C4H6O5	L-(-)-Malic acid	Organic acids	2910000	3550000	3240000	1040000	1100000	1290000	1.27	2.83	1.5	up
mws0567	C5H11N3O2	4-Guanidinobutyric acid	Organic acids	160000	189000	193000	614000	292000	325000	1.09	0.44	-1.18	down
mws0671	C4H9NO3	L-Homoserine	Organic acids	828000	762000	543000	197000	223000	212000	1.26	3.37	1.75	up
mws2125	C3H4KO6P	Phosphoenolpyruvic acid	Organic acids	256000	269000	286000	556000	604000	545000	1.28	0.476	-1.07	down
pme0295	C6H11NO3	4-Acetamidobutyric acid	Organic acids	24900	55400	24900	289000	164000	185000	1.22	0.165	-2.6	down
pme3009	C6H6O6	Trans-Citridic acid	Organic acids	163000	227000	210000	374000	820000	300000	1.02	0.402	-1.32	down
mws0120	C8H20NO6P	Choline alfoscerate	PC	510000	689000	476000	166000	212000	128000	1.23	3.31	1.73	up
mws0361	C16H30O2	Palmitoleic Acid	Free fatty acids	7710	7830	10500	3260	2140	2780	1.24	3.19	1.67	up
mws0383	C17H32O2	Cis-10-Heptadecenoic Acid	Free fatty acids	62400	74700	72500	32200	30900	36600	1.26	2.1	1.07	up
pmb0164	C21H38O4	MAG(18:2)isomer1	Glycerol ester	25300	42900	27200	8070	11800	6460	1.21	3.62	1.85	up
pmb0856	C23H46NO7P	LysoPE 18:1(2n isomer)	LPE	26600	39100	25900	62700	60000	62000	1.21	0.495	-1.01	down
pmd0132	C24H50NO7P	LysoPC 16:0(2n isomer)	LPC	701000	689000	748000	329000	422000	298000	1.23	2.04	1.03	up
pmn001691	C18H32O5	9,12,13-Trihyroxy-10,15-octadecadienoic acid	Free fatty acids	4550	3800	8040	22000	9100	11500	1.04	0.386	-1.37	down
pmp001271	C33H58O14	2,3-Dihydroxypropyl-9,12-octadecadienoate-hexose-hexose	Free fatty acids	32400	63200	54900	14500	8550	14900	1.2	3.97	1.99	up
pmp001283	C21H38O4	Glyceryl linoleate	Glycerol ester	22800	24800	24200	6660	7620	3750	1.23	3.98	1.99	up
mws5035	C15H22N2O3	Leucylphenylalanine	Amino acids and derivatives	3200	5320	14500	9	9	9	1.27	854	9.74	up
mws1584	C25H24O12	Cynarin	Phenolic acids	6080	7140	5510	9	9	9	1.29	694	9.44	up
pmb3064	C22H28O13	3-O-p-coumaroyl quinic acid O-hexoside	Phenolic acids	9870	14400	5840	24200	21900	28000	1.12	0.406	-1.3	down
pmn001695	C16H20O10	Trihydroxycinnamoylquinic acid	Phenolic acids	9	9	9	64600	45300	75700	1.29	0.000145	-12.7	down
pmb3000	C24H24O12	Chrysoeriol-O-acetylhexoside	Flavonoid	9	9	9	74000	79500	132000	1.29	9.46e-05	-13.4	down
Lmtn002324	C19H28O11	Benzyl-β-D-glucopyranosyl (1-6)-β-D-glucopyranoside	Others	9	9	9	34000	21200	24500	1.29	0.000339	-11.5	down
pmb0837	C30H24O12	Procyanidin A3	Proanthocyanidins	4960	5280	3860	41600	24200	85700	1.22	0.093	-3.43	down
pme1137	C6H5NO3	6-Hydroxynicotinic acid	Alkaloids	9	9	9	24600	19100	21800	1.29	0.000412	-11.2	down
pmn001587	C18H24O12	Asperulosidic acid	Monoterpenoids	9	9	9	64000	24500	89400	1.28	0.000152	-12.7	down
pmp000271	C30H48O6	1β,2α,3α,19α-Tetrahydroxyurs-12-en-28-oic acid	Triterpene	13500	17400	16100	433000	206000	276000	1.27	0.0513	-4.29	down
pmp000438	C30H50O2	Betulin	Triterpene	9	9	9	63800	10200	39600	1.28	0.000238	-12	down

## Sheet: Table S4
Table S4. Details of the 121 DAMs between MM-13 and MM-16.
Index	Formula	Compounds.x	Class	MM-13-1	MM-13-2	MM-13-3	MM-16-1	MM-16-2	MM-16-3	VIP(16/13)	Fold_Change(16/13)	Log2FC(16/13)	Type(16/13)
mws0001	C4H8N2O3	L-Asparagine	Amino acids and derivatives	1380000	2600000	1390000	494000	214000	335000	1.26	5.14	2.36	up
mws0227	C6H13NO2	L-Leucine	Amino acids and derivatives	4550000	5880000	4380000	12600000	8980000	10500000	1.27	0.461	-1.12	down
mws0230	C4H9NO3	L-(-)-Threonine	Amino acids and derivatives	249000	376000	230000	135000	135000	151000	1.23	2.03	1.02	up
mws0582	C11H19N3O6S	S-(methyl)glutathione	Amino acids and derivatives	971000	2740000	2040000	638000	493000	548000	1.19	3.43	1.78	up
mws0712	C5H9NO3	N-Propionylglycine	Amino acids and derivatives	40900	43000	53900	14200	15100	16800	1.33	2.99	1.58	up
mws4134	C20H32N6O12S2	Oxidized Glutathione	Amino acids and derivatives	69200	62200	78800	173000	124000	123000	1.26	0.5	-1	down
pmb2591	C13H14N2O3	Acetyltryptophan	Amino acids and derivatives	24700	17600	19200	156000	90300	199000	1.3	0.138	-2.86	down
pme0014	C5H9NO4	L-Glutamic acid	Amino acids and derivatives	6990000	8390000	7430000	3420000	2920000	3980000	1.31	2.21	1.14	up
pme0026	C6H14N2O2	L-(+)-Lysine	Amino acids and derivatives	407000	645000	576000	1510000	1250000	1250000	1.28	0.405	-1.3	down
pme0193	C5H10N2O3	L-Glutamine	Amino acids and derivatives	567000	848000	786000	2070000	1650000	1700000	1.29	0.406	-1.3	down
HmLn002358	C14H18O9	Vanillic acid-glucoside	Phenolic acids	6500000	18500000	6160000	1510000	811000	1600000	1.25	7.94	2.99	up
Li512113	C20H20O12	Maleoyl-caffeoylquinic acid	Phenolic acids	2720000	2080000	2510000	7690000	6720000	8150000	1.33	0.324	-1.63	down
mws0014	C10H10O4	Ferulic acid	Phenolic acids	9050	8970	5550	21300	22000	13600	1.21	0.414	-1.27	down
mws0093	C10H12O3	Coniferyl alcohol	Phenolic acids	19400	18800	11300	71100	38100	80400	1.24	0.261	-1.94	down
mws0458	C8H8O3	Vanillin	Phenolic acids	181000	206000	141000	604000	340000	485000	1.25	0.369	-1.44	down
mws0749	C7H6O3	4-Hydroxybenzoic acid	Phenolic acids	83900	78200	109000	292000	197000	225000	1.28	0.38	-1.4	down
mws0906	C16H22O8	Coniferin	Phenolic acids	3900000	7860000	3980000	2020000	2220000	2380000	1.17	2.38	1.25	up
mws2212	C9H8O4	Caffeic acid	Phenolic acids	443000	224000	78300	526000	965000	720000	1.05	0.337	-1.57	down
pmb0752	C17H20O9	3-O-Feruloyl quinic acid	Phenolic acids	3870	7070	2800	11400	7550	11500	1.1	0.451	-1.15	down
pmb3074	C16H18O8	3-O-p-Coumaroyl quinic acid	Phenolic acids	232000	185000	173000	67900	120000	105000	1.19	2.02	1.01	up
pmf0284	C10H10O3	Riboprine	Phenolic acids	32400	39100	26200	80300	51500	78900	1.21	0.463	-1.11	down
pmf0608	C9H6O3	Oxalic acid	Phenolic acids	85000	81100	46100	597000	230000	343000	1.25	0.181	-2.46	down
pmn001367	C13H16O9	Protocatechuic acid-4-glucoside*	Phenolic acids	12200000	12600000	11900000	31600000	23200000	34500000	1.3	0.411	-1.28	down
pmn001660	C20H30O7	Cinncassiol A	Phenolic acids	29100	33500	29500	6320	843	4720	1.2	7.76	2.96	up
pmp000260	C13H16O10	6-O-Galloyl-β-D-glucopyranoside*	Phenolic acids	5900	6680	3910	10100	16800	12800	1.21	0.416	-1.27	down
mws0255	C4H5N3O	Cytosine	Nucleotides and derivatives	75900	71600	77600	246000	158000	238000	1.3	0.351	-1.51	down
mws0609	C10H12N5O7P	Guanosine 3',5'-cyclic monophosphate	Nucleotides and derivatives	5650	5200	4940	17200	26500	18100	1.32	0.256	-1.97	down
mws0675	C11H15N2O8P	β-Nicotinamide mononucleotide	Nucleotides and derivatives	11200	16400	16300	28500	36700	27300	1.25	0.475	-1.07	down
pmb0981	C10H14N5O7P	Adenosine 5'-monophosphate	Nucleotides and derivatives	23900	38100	31600	139000	130000	136000	1.33	0.231	-2.11	down
pme0256	C5H4N4O2	Xanthine	Nucleotides and derivatives	4420	4580	2910	143000	59500	68400	1.32	0.044	-4.51	down
pme3174	C9H14N3O8P	Cytidine 5'-monophosphate(Cytidylic acid)	Nucleotides and derivatives	9750	9840	7620	32500	25000	26900	1.32	0.322	-1.63	down
pme3961	C10H13N5O3	Deoxyadenosine	Nucleotides and derivatives	12400	8720	13200	38100	34900	42600	1.32	0.297	-1.75	down
pme0460	C15H14O6	Epicatechin*	Flavanols	6040000	5690000	5350000	12300000	6840000	16500000	1.06	0.479	-1.06	down
mws0043	C21H22O8	Nobiletin	Flavonoid	4990000	15300000	11500000	1360000	1260000	1170000	1.28	8.38	3.07	up
mws0055	C20H20O7	Tangeretin	Flavonols	3590000	9570000	7470000	1150000	912000	1130000	1.28	6.46	2.69	up
mws0036	C28H34O15	Hesperidin*	Dihydroflavone	701000	1890000	1830000	94100	95500	113000	1.31	14.6	3.87	up
pme0001	C28H34O15	Hesperetin 7-O-neohesperidoside(Neohesperidin)*	Dihydroflavone	688000	2050000	1830000	107000	84600	105000	1.31	15.4	3.94	up
pmp001076	C20H20O7	Isosinensetin	Flavonoid	212000	941000	721000	39900	34200	28500	1.28	18.3	4.19	up
Hmmp002336	C30H26O14	Quercetin-O-feruloyl-Pentoside	Flavonols	168000	159000	142000	175000	471000	358000	1.02	0.467	-1.1	down
pmb2957	C24H19O10+	Cyanidin-O-syringic acid	Anthocyanins	126000	125000	116000	55800	36700	55500	1.29	2.48	1.31	up
mws0089	C21H20O11	Kaempferol-7-O-glucoside	Flavonols	103000	120000	72600	187000	223000	287000	1.23	0.424	-1.24	down
mws0913	C21H20O11	Kaempferol-3-O-galactoside (Trifolin)	Flavonols	86300	116000	86300	145000	241000	259000	1.19	0.448	-1.16	down
Lmzp002365	C22H24O11	Hesperetin-7-O-glucoside	Flavonoid	69600	178000	117000	12700	12200	19300	1.3	8.24	3.04	up
mws0049	C15H14O7	Gallocatechin*	Flavanols	69400	59800	54000	242000	445000	350000	1.32	0.177	-2.5	down
Lmdp003286	C21H20O12	isohyperoside	Flavonols	68800	75000	43300	113000	243000	199000	1.19	0.337	-1.57	down
mws0061	C21H20O12	Quercetin-3-O-β-D-Galactoside (Hyperin)	Flavonols	61700	45000	43600	101000	190000	158000	1.26	0.334	-1.58	down
pmp000109	C19H18O6	Tetramethyl-O-isoscutellarein	Flavonoid	46300	159000	119000	6510	7460	6160	1.3	16.1	4.01	up
mws1066	C27H32O14	Naringenin-7-O-Rutinoside(Narirutin)	Dihydroflavone	38900	82700	78900	22200	20000	9970	1.2	3.85	1.94	up
mws0791	C28H34O14	Poncirin(Isosakuranetin-7-neohesperidoside)	Dihydroflavone	34200	90200	60500	13500	8700	7760	1.27	6.18	2.63	up
mws1290	C30H26O13	Tiliroside	Flavonols	28900	96800	57000	12600	7820	7670	1.24	6.49	2.7	up
pmp000113	C20H20O8	5-Hydroxy-6,7,8,3',4'-pentamethoxyflavone	Flavonoid	25200	81300	67100	7750	7000	10400	1.25	6.9	2.79	up
mws1661	C28H32O15	Diosmin	Flavonoid	20400	95200	76400	8210	3500	7660	1.21	9.91	3.31	up
pmb3023	C21H22O11	Eriodictyol C-hexoside	Dihydroflavone	20300	26900	13600	114000	73300	86600	1.29	0.222	-2.17	down
pmp000114	C21H24O8	5,6,7,8,3',4'-Hexamethoxyflavanone	Dihydroflavone	19000	44800	33400	3600	1520	3870	1.29	10.8	3.43	up
pme2493	C27H30O14	Kaempferol-3,7-O-dirhamnoside(Kaempferitrin)	Flavonols	17500	8710	17200	42500	39300	110000	1.17	0.227	-2.14	down
mws2209	C21H20O11	Kaempferol-3-O-glucoside (Astragalin)	Flavonols	15900	21200	30800	89500	92500	96400	1.3	0.244	-2.04	down
pmn001668	C21H20O9	Apigenin-3-O-rhamnoside	Flavonoid	9000	13600	5020	45200	20400	42400	1.18	0.256	-1.97	down
mws1179	C21H22O10	Naringenin-7-O-glucoside	Dihydroflavone	8530	7320	4430	26000	14500	38300	1.19	0.257	-1.96	down
Hmcp002268	C23H24O12	Limocitrin 3-rhamnoside	Flavonoid	8420	5430	5390	27300	38000	26100	1.32	0.21	-2.25	down
Hmmp002121	C23H16O11	Isorhamnetin-O-gallate	Flavonols	5510	3210	3220	22100	23000	30600	1.32	0.158	-2.67	down
Hmln001933	C21H20O13	Myricetin-3-O-galactoside	Flavonols	3500	3680	1110	8190	12200	7450	1.15	0.298	-1.75	down
pme1773	C27H31O15+	Cyanidin-3-O-rutinoside (Keracyanin)	Anthocyanins	3330	2300	2780	30300	41200	56000	1.33	0.0659	-3.92	down
mws2118	C21H24O10	Phlorizin	Chalcones	2720	2140	1590	13800	7550	18100	1.28	0.164	-2.61	down
Hmjp002337	C10H8O4	Isoscopoletin (6-Hydroxy-7-Methoxycoumarin)*	Coumarins	29400	34800	28100	106000	48700	98100	1.19	0.365	-1.46	down
Hmln002355	C27H34O12	5'-Methoxymatairesinoside	Lignans	28300	45300	16600	82100	94100	136000	1.21	0.289	-1.79	down
Lmqn001932	C28H36O13	Syringaresinol-4'-O-β-D-monO-glucoside	Lignans	149000	165000	142000	34400	56600	50000	1.31	3.24	1.7	up
mws0097	C20H22O6	Pinoresinol	Lignans	184000	171000	96900	396000	198000	348000	1.05	0.48	-1.06	down
mws1015	C15H16O9	Esculin(6,7-DihydroxyCoumarin-6-glucoside)	Coumarins	659000	759000	507000	2530000	1420000	2560000	1.26	0.296	-1.76	down
mws1075	C10H8O3	7-Methoxycoumarin	Coumarins	13900	15200	14000	50100	27100	45200	1.26	0.352	-1.51	down
pme2993	C10H8O4	Scopoletin(7-Hydroxy-5-methoxycoumarin)*	Coumarins	113000	163000	141000	58900	51300	62600	1.3	2.42	1.27	up
pmf0359	C15H16O8	Skimmin	Coumarins	7060000	6110000	5370000	28300000	21000000	29600000	1.33	0.235	-2.09	down
pmn001378	C26H32O11	Terpineol monO-glucoside	Lignans	979000	685000	564000	2870000	1220000	2590000	1.16	0.334	-1.58	down
Rfmb25702	C28H34O12	Pinoresinol-acetylglucose	Lignans	131000	63300	63400	706000	306000	939000	1.25	0.132	-2.92	down
Rfmb26201	C30H38O14	Syringaresinol-aceGlu	Lignans	996000	1960000	1050000	2580000	3740000	3600000	1.2	0.403	-1.31	down
Lmtn002233	C15H20O8	androsin	Others	776000	865000	712000	2360000	3680000	3830000	1.32	0.239	-2.07	down
mws0491	C8H11N	Phenethylamine	Others	229000	232000	229000	90900	91600	109000	1.34	2.37	1.24	up
mws0704	C2H8NO4P	O-Phosphorylethanolamine	Others	6880	10200	9160	48300	45700	37200	1.33	0.2	-2.32	down
mws1337	C9H17NO5	D-Pantothenic Acid	Vitamin	3010000	3340000	2880000	6860000	6000000	6540000	1.33	0.476	-1.07	down
pme0500	C18H32O16	D-(+)-Melezitose	Saccharides and Alcohols	80200	79000	69200	29000	44300	31600	1.27	2.18	1.12	up
pmn001399	C20H22O9	2,4,6,4'-Tetrahydroxy-stilbene-2-O-D-glucopyranoside*	Stilbene	494000	497000	479000	236000	250000	197000	1.32	2.15	1.11	up
mws0836	C30H26O12	Procyanidin B1	Proanthocyanidins	243000	242000	181000	532000	446000	1140000	1.17	0.314	-1.67	down
pme0434	C30H26O12	Procyanidin B2	Proanthocyanidins	322000	233000	163000	3180000	1240000	6210000	1.25	0.0676	-3.89	down
pmn001667	C30H26O12	Procyanidin B4	Proanthocyanidins	33000	21900	15200	80800	62800	269000	1.14	0.17	-2.56	down
pmp000274	C30H26O12	Procyanidin B3	Proanthocyanidins	19500	11500	9430	190000	89900	340000	1.28	0.0653	-3.94	down
pmp000280	C45H38O18	Procyanidin C2	Proanthocyanidins	23900	14000	11000	365000	200000	701000	1.3	0.0386	-4.69	down
mws0005	C10H12N2	Tryptamine	Plumerane	6220	10100	6590	166000	156000	94000	1.33	0.0551	-4.18	down
pmb0501	C5H14N4	Agmatine	Phenolamine	3600	7960	6060	25500	16800	20500	1.25	0.281	-1.83	down
pme2024	C10H12N2O	Serotonin	Plumerane	5640	7800	6760	120000	120000	70300	1.34	0.0651	-3.94	down
pmp001198	C6H13NO2	6-Deoxyfagomine	Alkaloids	180000	233000	188000	595000	408000	453000	1.29	0.413	-1.28	down
pmp001275	C31H61O14N	3-Hydroxypropyl palmitate glc-glucosamine	Alkaloids	80800	70000	59500	192000	187000	173000	1.33	0.381	-1.39	down
mws1629	C15H22O9	Aucubin	Sesquiterpenoids	75900	144000	83300	16400	14500	16600	1.32	6.4	2.68	up
pmn001705	C30H48O4	3,24-Dihydroxy-17,21-semiacetal-12(13)oleanolic fruit	Triterpene	421000	531000	215000	1360000	887000	920000	1.17	0.369	-1.44	down
pmp000268	C30H46O5	Rosamultic acid	Triterpene	183000	175000	114000	564000	261000	415000	1.17	0.381	-1.39	down
pmp000444	C30H46O5	27,28-Dicarboxyl ursolic acid	Triterpene	26800	39800	16200	204000	85300	140000	1.24	0.193	-2.37	down
pmp000914	C15H16O4	Lindenenol D	Sesquiterpenoids	22100	44900	26000	121000	88800	89600	1.25	0.31	-1.69	down
mws0147	C5H10O3	3-Hydroxy-3-methyl butyric acid	Organic acids	314000	365000	308000	2530000	791000	1840000	1.23	0.192	-2.38	down
mws0154	C7H10O5	Shikimic acid	Organic acids	65900	66800	47300	429000	289000	370000	1.33	0.166	-2.6	down
mws0177	C5H4O3	2-Furanoic acid	Organic acids	319000	381000	299000	132000	104000	129000	1.32	2.74	1.46	up
mws0192	C4H6O4	Succinic acid	Organic acids	5170000	5510000	5320000	13800000	9040000	14700000	1.26	0.427	-1.23	down
mws0208	C6H10O4	Adipic Acid	Organic acids	36000	43000	31900	150000	48300	97700	1.07	0.375	-1.42	down
mws0470	C4H6O4	Methylmalonic acid	Organic acids	5410000	6100000	5890000	14800000	9880000	15600000	1.26	0.432	-1.21	down
mws2125	C3H4KO6P	Phosphoenolpyruvic acid	Organic acids	194000	328000	276000	556000	604000	545000	1.25	0.468	-1.09	down
pme0295	C6H11NO3	4-Acetamidobutyric acid	Organic acids	41800	48500	46700	289000	164000	185000	1.31	0.214	-2.22	down
mws0366	C18H30O2	γ-Linolenic Acid*	Free fatty acids	26700000	34000000	23500000	12800000	12700000	10500000	1.29	2.34	1.23	up
mws0367	C18H30O2	α-Linolenic Acid*	Free fatty acids	24700000	30700000	21200000	12500000	12700000	10800000	1.29	2.13	1.09	up
mws5045	C12H24O3	12-Hydroxydodecanoic acid	Free fatty acids	74800	41100	28200	6260	8620	4760	1.27	7.33	2.87	up
pmn001688	C18H32O3	9S-Hyroxy-10E,12E-octadecadienoic acid	Free fatty acids	54500	43700	26900	17800	22200	14800	1.15	2.29	1.19	up
pmp001276	C33H56O14	2,3-Dihydroxypropyl-9,12,15-octadecatrienoate-hexose-hexose	Free fatty acids	51700	78900	89600	206000	184000	158000	1.25	0.401	-1.32	down
pmp001283	C21H38O4	Glyceryl linoleate	Glycerol ester	12500	16900	9680	6660	7620	3750	1.11	2.17	1.12	up
Rfmb090	C18H32O3	13-Hydroxy-9,11-octadecadienoic acid	Free fatty acids	51500	43200	27100	16100	25500	16700	1.12	2.09	1.06	up
mws5035	C15H22N2O3	Leucylphenylalanine	Amino acids and derivatives	33500	61700	45700	9	9	9	1.35	5220	12.3	up
mws1584	C25H24O12	Cynarin	Phenolic acids	12900	19200	13300	9	9	9	1.35	1680	10.7	up
pmb3064	C22H28O13	3-O-p-coumaroyl quinic acid O-hexoside	Phenolic acids	9	9	9	24200	21900	28000	1.35	0.000364	-11.4	down
pmn001695	C16H20O10	Trihydroxycinnamoylquinic acid	Phenolic acids	10600	9120	7000	64600	45300	75700	1.32	0.144	-2.8	down
pmp000545	C16H18O9	4-Caffeoylquinic acid*	Phenolic acids	9	9	9	46100	49100	51000	1.35	0.000185	-12.4	down
Hmpp003270	C21H20O11	Luteolin-4'-O-β-D-glucoside	Flavonoid	9	9	9	80400	86700	86500	1.35	0.000106	-13.2	down
pmb3000	C24H24O12	Chrysoeriol-O-acetylhexoside	Flavonoid	59600	35700	14500	74000	79500	132000	1.04	0.385	-1.38	down
Lmtn002324	C19H28O11	Benzyl-β-D-glucopyranosyl (1-6)-β-D-glucopyranoside	Others	11800	6000	4230	34000	21200	24500	1.22	0.276	-1.86	down
pmb0837	C30H24O12	Procyanidin A3	Proanthocyanidins	9	9	9	41600	24200	85700	1.34	0.000178	-12.5	down
pmp000271	C30H48O6	1β,2α,3α,19α-Tetrahydroxyurs-12-en-28-oic acid	Triterpene	9	9	9	433000	206000	276000	1.35	2.95e-05	-15	down
pmp000438	C30H50O2	Betulin	Triterpene	8330	8560	4020	63800	10200	39600	1.05	0.184	-2.44	down

## Sheet: Table S5
Table S5. Differentially accumulated metabolites with VIP ≥ 1 and Fold change ≥ 2 (upregulation) or ≤ 0.5 (downregulation) in MM-11 vs. MM-13, MM-11 vs. MM-16 and MM-16 vs. MM-13
Component name	Metabolite name	Average content			Fold_Change(MM-11/MM-13)	VIP(MM-11/MM-13)	Fold_Change(MM-16/MM-11)	VIP(MM-16/MM-11)	Fold_Change(MM-16/MM-13)	VIP(MM-16/MM-13)
		MM-13	MM-11	MM-16
Phenolic acids
	Protocatechuic acid-4-glucoside*	1.22333e+07	5.88667e+06	2.97667e+07	0.481	1.21	0.198	1.26	0.411	1.3
	Caffeic acid	248433	33433.3	737000	0.134	1.07	0.0454	1.26	0.337	1.05
	Oxalic acid	70733.3	33966.7	390000	0.48	1.07	0.0871	1.25	0.181	1.25
	Cynarin	15133.3	6243.33	9	0.412	1.2	694	1.29	1680	1.35
	Trihydroxycinnamoylquinic acid	8906.67	9	61866.7	0.00101	1.27	0.000145	1.29	0.144	1.32
	3-O-p-coumaroyl quinic acid O-hexoside	9	10036.7	24700	1120	1.26	0.406	1.12	0.000364	1.35
Flavonoids
	Cyanidin-3-O-rutinoside (Keracyanin)	2803.33	19800	42500	7.07	1.25	0.466	1.1	0.0659	1.33
	Eriodictyol C-hexoside	20266.7	481000	91300	23.7	1.26	5.26	1.27	0.222	1.29
	Poncirin(Isosakuranetin-7-neohesperidoside)	61633.3	4080	9986.67	0.0661	1.21	0.408	1.05	6.18	1.27
	Naringenin-7-O-Rutinoside(Narirutin)	66833.3	6676.67	17390	0.0999	1.23	0.384	1.09	3.85	1.2
	Nobiletin	1.05967e+07	414000	1.26333e+06	0.039	1.22	0.327	1.15	8.38	1.28
	Isosinensetin	624667	14366.7	34200	0.023	1.22	0.42	1.12	18.3	1.28
	Chrysoeriol-O-acetylhexoside	36600	9	95166.7	0.000246	1.26	9.46e-05	1.29	0.385	1.04
Proanthocyanidins
	Procyanidin A3	9	4700	50500	522	1.27	0.093	1.22	0.000178	1.34
	Procyanidin C2	16300	72033.3	422000	4.42	1.2	0.171	1.17	0.0386	1.3
Lignans
	Pinoresinol	150633	69766.7	314000	0.463	1.03	0.222	1.21	0.48	1.05
	7-Methoxycoumarin	14366.7	3610	40800	0.251	1.21	0.0884	1.25	0.352	1.26
Terpenoids
	Aucubin	101067	36300	15833.3	0.359	1.13	2.3	1.2	6.4	1.32
	Rosamultic acid	157333	45000	413333	0.286	1.2	0.109	1.25	0.381	1.17
	1β,2α,3α,19α-Tetrahydroxyurs-12-en-28-oic acid	9	15666.7	305000	1740	1.27	0.0513	1.27	2.95e-05	1.35
	Betulin	6970	9	37866.7	0.00129	1.26	0.000238	1.28	0.184	1.05
	27,28-Dicarboxyl ursolic acid	27600	7303.33	143100	0.264	1.14	0.051	1.26	0.193	1.24
Amino acids and derivatives
	L-Asparagine	1790000	146333	347667	0.082	1.24	0.421	1.07	5.14	1.26
	Leucylphenylalanine	46966.7	7673.33	9	0.164	1.14	854	1.27	5220	1.35
Nucleotides and derivatives
	Xanthine	3970	19366.7	90300	4.88	1.13	0.215	1.12	0.044	1.32
Organic acids
	Shikimic acid	60000	129667	362667	2.16	1.2	0.358	1.24	0.166	1.33
Saccharides and Alcohols
	D-(+)-Melezitose	76133.3	195000	34966.7	2.56	1.23	5.58	1.26	2.18	1.27
Others
	Benzyl-β-D-glucopyranosyl (1-6)-β-D-glucopyranoside	7343.33	9	26566.7	0.00123	1.26	0.000339	1.29	0.276	1.22

## Sheet: Table S6
Table S6. Statistical analyses of sequencing and mapping results of libraries of MM-11, MM-13 and MM-16 mature fruit
Sample	Raw Reads	Clean Reads	Clean Base (Gb)	Clean Reads Ratio(%)	Reads mapped Ratio(%)	Unique mapped reads	Unique mapped rate(%)	Multi mapped rate(%)
MM-11-1	42802214	39952408	5.99	93.3419	84.77	32220701	80.65	4.12
MM-11-2	41661350	40091768	6.01	96.2325	84.79	32523798	81.12	3.67
MM-11-3	42206012	40039506	6.01	94.8668	85.33	32513024	81.2	4.13
MM-13-1	42039596	40354878	6.05	95.9925	84.39	32711288	81.06	3.34
MM-13-2	45861568	44208788	6.63	96.3962	84.81	36049291	81.54	3.26
MM-13-3	41322068	39802852	5.97	96.3235	83.72	32027488	80.47	3.26
MM-16-1	46173502	44534086	6.68	96.4494	83.03	35571849	79.88	3.16
MM-16-2	49197358	47031908	7.05	95.5984	82.32	37128137	78.94	3.38
MM-16-3	54344042	52007560	7.8	95.7006	83.51	41684958	80.15	3.35
Total	405607710	388023754	58.19
Average			6.46556	95.6558	84.0744		80.5567	3.51889

## Sheet: Table S7
Table S7. Primers used for qRT-PCR.
Gene name	Forward primer sequence (5'-3')	Reverse primer sequence (5'-3')
DTZ79_15g06470	AATGGGTTGCCGTCGAATCT	GTTGGTCACCGGATTGGCTA
DTZ79_12g04340	CAAGAACCCCAGAATCCTCA	CACATGCACTCGTGGATACC
DTZ79_27g06270	CCTACTGGCCCAACTTACCA	TTGCCTGTTGATCAGAGGTG
DTZ79_06g11810	GGGAGCTTCATAGGGAGCAT	CGAAGGCGGTGTTGATGTAG
DTZ79_23g00730	GGGTCGAAGATACCCTCTCC	GTCATCGCCGACGATCTTAT
DTZ79_00g03780	GGTCACCGAAGTCCAGATCG	TAACTGCGAGTGACGGAACG
DTZ79_15g10890	TCATTCCGTCGAGCAGTTGG	TCATCGCCCTCGTATTGACC
DTZ79_14g05690	TGCTGATCCTGCTGCTACAAA	GCTCACAGCTAAAGCGGTCT
DTZ79_24g10240	TGGAGGAAGTGGAGGAATTG	ACTGTGTGGCAGAGCGTATG
DTZ79_02g05930	TGTGTATGTTGCGTTCGGGA	TCTAGGGGTAAAGCGTCGGA
Actin	GCTCCACCTGAGAGGAAATAC	CGAAATCCACATCTGTTGAAAG
